# Supplementary material for: TRPS1 regulates the opposite effect of progesterone via RANKL in endometrial carcinoma and breast carcinoma
Source: Cell Death Discov. 2023 Jun 21;9:185. doi: 10.1038/s41420-023-01484-0 (PMC10284899; doi:10.1038/s41420-023-01484-0)
Supplement: Supplementary file 11 — Supplementary material 1 [file 41420_2023_1484_MOESM11_ESM.xlsx]

## Sheet: Sheet1
Pvalue	Log2FC(ISK_MPA/ISK_NC)	Gene name
5.59461e-05	9.25906	PSMC1P1
1.03711e-08	8.91776	MAGEA10
8.73347e-10	8.83849	CT55
2.14204e-08	8.74951	ANO3
3.31862e-08	8.67997	AC025569.1
6.26184e-60	8.402	PAGE2
4.29763e-07	8.28371	FOLH1
1.14724e-06	7.95544	PTPRT
1.32084e-06	7.92627	LINC01357
7.91873e-08	7.91267	FXYD6P2
1.0102e-07	7.86381	GTSF1
5.78353e-06	7.60671	CDH12
1.42452e-44	7.55424	MAGEB2
8.70232e-06	7.52544	LINC01667
6.03781e-07	7.47691	LINC01356
1.00052e-49	7.47677	MAGEC1
1.17189e-05	7.45324	GLB1L3
2.86394e-05	7.25784	ADGRB3
1.63707e-06	7.25336	FAM124A
4.67171e-05	7.1677	HOXA9
5.95119e-05	7.14196	AC068547.1
7.67639e-05	7.03074	THRSP
8.77305e-05	6.99304	MAGEA4
0.000114002	6.97172	NLRP5
1.41629e-13	6.90829	EYA2
8.7871e-06	6.87394	NECAB2
0.000157992	6.85277	MSC
0.000310833	6.70259	TP53TG3D
0.0003401	6.66179	AC025423.2
0.000487336	6.57943	TMED7-TICAM2
0.000515257	6.55521	AL691420.1
0.000527203	6.55233	AL645820.1
0.000558709	6.54655	ACAD11
0.000770131	6.49811	SCNN1B
0.000858023	6.49487	C5orf58
0.000806671	6.47235	HORMAD1
0.000841086	6.4602	COL9A1
0.000800154	6.45092	C2orf27AP1
0.000799012	6.44939	UBE2V1P2
0.00093265	6.39262	GRIN1
0.00101705	6.37153	AFF2
1.59844e-36	6.36526	THY1
0.00102685	6.365	SPATA31C2
0.00122786	6.35351	TMEM100
0.00161741	6.24009	AL592424.1
0.00207712	6.18728	GNAS-AS1
2.75116e-69	6.17021	SLC9A3
0.00234731	6.14781	ANKRD45
0.00230591	6.14587	TP53TG3C
0.00238049	6.12282	AC233699.1
0.000171351	6.10299	SCNN1G
0.00277425	6.07752	LINC01515
0.00331628	6.07557	AC005006.1
0.00021283	6.07472	AC027228.2
0.00292168	6.0695	CR589904.2
8.33605e-06	6.05097	AC106772.2
0.00312277	6.03898	LINC01446
0.00312277	6.03898	AC022916.1
0.00356663	6.01829	TRPA1
1.36357e-11	6.01039	MAGEA11
0.00381312	5.98241	AL589987.1
0.000311451	5.95961	SLC17A9
0.00478301	5.91677	HNF4A
4.64372e-35	5.86513	MAP1LC3A
0.00555339	5.85974	SLC25A34
0.00668018	5.82444	AC003005.1
0.00672465	5.79067	HSFX2
0.000602914	5.7798	TNFRSF11B
0.00791642	5.77349	ADORA2A
0.00759933	5.75354	PDIA3P1
0.00763126	5.74853	PNMA5
0.00796491	5.73341	LINC02327
0.00816825	5.72833	DNAAF4-CCPG1
0.00976009	5.72586	NBPF25P
0.00920504	5.71551	AC021087.4
0.0089603	5.70515	GDNF
0.00893524	5.69475	YWHAZP6
0.0105474	5.63347	TAS2R14
0.011037	5.61708	HERC2P4
0.0010402	5.59086	LINC01608
0.00155525	5.47416	ZNF229
0.000174945	5.45219	TRHDE
0.00205035	5.42284	HERC2P5
7.22923e-10	5.31246	NPR2
0.00283969	5.30802	F10
0.00362217	5.18558	SFRP5
5.71842e-25	5.17513	AC106875.1
3.74969e-45	5.1265	MGLL
0.00047458	4.89702	CLCN3P1
1.81199e-06	4.88238	NEFH
1.69567e-05	4.87569	TUB
1.9241e-05	4.83863	MAGEA1
6.29163e-05	4.76942	TENM1
0.00119935	4.68546	PCDHGA11
2.70518e-09	4.66783	LAMP3
8.89769e-65	4.65432	AC010442.1
1.16674e-10	4.55994	AL713998.1
9.06958e-11	4.49613	IGDCC4
1.51418e-55	4.42245	ITIH5
5.3146e-26	4.4074	LINC01029
2.13153e-10	4.40646	CASP7
2.18054e-07	4.37085	FAM225A
0.000355644	4.34181	FAM83A
5.20302e-11	4.32139	GNG2
1.2111e-12	4.27622	COL1A2
6.81709e-05	4.25613	SCART1
0.000761747	4.19674	TOX
5.82958e-54	4.18333	TGFBI
0.00904891	4.14716	DHFR2
8.25716e-41	4.14188	SLC39A8
2.41403e-06	4.12825	PLEKHD1
0.00437422	4.10936	MYOG
3.62103e-10	4.10615	EGLN3
0.000105738	4.09995	LRRC14B
1.22443e-08	4.04247	ZNF556
3.17346e-05	3.9932	TNFRSF10C
9.4981e-06	3.93621	ADAMTS8
8.14125e-06	3.93087	CASC10
1.6079e-05	3.89198	MOV10L1
1.38003e-05	3.89186	AC092159.2
8.11425e-31	3.88718	CHGA
2.14363e-06	3.88648	BHLHE23
1.84143e-10	3.85046	ACTA1
4.33904e-24	3.84525	SLC9A3-AS1
4.14802e-05	3.81524	NRN1
1.62464e-07	3.8056	C3orf18
0.00213275	3.80537	TP53TG3
5.23819e-17	3.75299	COL2A1
7.39987e-28	3.75178	F3
6.44301e-08	3.73295	AMDHD1
0.00673592	3.7181	AC015712.2
5.8486e-35	3.68079	LY6E
1.02797e-07	3.6656	LCK
2.64551e-08	3.64813	ARMCX1
3.34112e-41	3.62906	SLC34A2
0.00294001	3.62703	FMR1NB
1.07432e-28	3.60947	UGT3A1
0.000179285	3.60716	RGMA
0.0011589	3.60002	ZSCAN12
5.45239e-05	3.59163	DNAJC22
0.00755	3.57832	CALCB
2.59361e-18	3.55563	MT1G
8.63519e-17	3.55126	CES3
2.90928e-16	3.54154	BOC
3.20953e-10	3.529	INTS6L
1.26467e-06	3.52713	ARG2
7.82585e-12	3.49251	CHST3
5.84717e-06	3.43565	AC010789.1
5.61661e-06	3.4197	CPS1
2.01073e-05	3.41747	AC093899.2
2.48427e-05	3.41398	FAM53B
6.87602e-18	3.37284	FNDC5
0.00827332	3.36628	B3GNT10
0.00904684	3.35495	KLF8
1.13843e-14	3.3446	UGT3A2
1.13137e-05	3.31954	PNCK
1.81594e-12	3.28141	CAMK2B
0.00404156	3.23315	FAM3C2
0.000136553	3.22503	LTBP2
1.47405e-09	3.21434	PRDM13
1.30991e-05	3.20672	AC009237.3
0.00227709	3.19369	SNX10
0.00629598	3.18385	SKOR1
9.09739e-22	3.17863	RBP4
0.00641738	3.16994	PLAC8
1.46376e-08	3.16975	TPPP
0.00136591	3.16763	GRIN2B
1.1101e-10	3.16337	MAP1A
4.12831e-06	3.15533	TIE1
2.5275e-06	3.15447	WT1
1.72303e-11	3.15358	MMP17
3.92747e-10	3.1511	SLC16A9
1.30592e-20	3.13775	NPDC1
0.00555444	3.12649	NPIPA7
4.06561e-19	3.12488	DNAJA4
0.00553211	3.08485	AC090114.2
6.01428e-05	3.07171	ZNF22
0.00082578	3.06345	VEPH1
7.6976e-06	3.05593	PGAM2
7.18246e-08	3.05456	MAOB
0.000106468	3.04462	RF00003
1.42142e-07	3.03275	NUP62CL
9.60737e-05	3.02778	NTSR1
3.68371e-05	3.02524	LINC00680
1.60963e-07	2.98789	VWA5A
0.00495368	2.97374	GSTA9P
8.25956e-05	2.97152	OR51B5
2.06562e-23	2.93833	KIRREL1
3.56891e-13	2.93738	TGFBR2
0.00442881	2.92339	ELFN1
0.00123253	2.92334	MYO5A
4.50671e-21	2.91073	FAM189A1
1.02019e-06	2.91065	LOXL2
0.00647842	2.87382	HAPLN4
3.21431e-05	2.85687	SUSD5
5.09646e-05	2.83694	ADPRH
0.00890634	2.82349	ARHGAP28
6.95105e-05	2.82195	C1RL
0.00014828	2.819	PTH2R
5.20778e-05	2.81673	AL591806.3
7.55903e-20	2.80757	SLC6A6
2.43167e-06	2.79578	PLXNB3
2.69833e-24	2.78488	GDPD5
1.67921e-14	2.77838	TUBB4A
6.64578e-08	2.76462	FLNC
0.0015713	2.7576	TAPBPL
0.00817893	2.75515	C1R
5.02495e-05	2.74223	ZNF239
1.09013e-05	2.73557	LIPG
0.000185071	2.72801	TLCD2
0.00142033	2.72545	AC129926.2
0.00566862	2.72463	PDGFD
9.18602e-15	2.72053	HHIPL1
0.00494973	2.71489	IFIT1
5.72314e-11	2.69775	CDH6
8.17885e-08	2.69552	ADAMTSL4
0.00375945	2.69504	GATA5
0.0110655	2.69354	MCOLN3
0.000700898	2.68499	ZNF70
7.65383e-13	2.6701	GBX2
9.26716e-06	2.66484	TSPAN7
0.000742027	2.65748	CRABP1
5.27839e-15	2.64925	FRG1BP
1.53511e-05	2.6492	OCA2
3.8345e-21	2.64009	SCD5
3.22477e-10	2.63658	PRIMA1
1.13578e-08	2.63482	MTCL1
4.27756e-12	2.62969	NKD2
6.66471e-11	2.62967	AC240274.1
7.05416e-16	2.62758	STAT6
2.98997e-10	2.62031	HENMT1
0.000201584	2.6063	SMIM32
0.000219148	2.59344	AC138761.1
9.97427e-12	2.5928	TRHDE-AS1
8.12457e-08	2.58226	DUSP4
5.58602e-10	2.57956	ALOX15
0.00374335	2.56517	AC004241.5
0.00331588	2.56515	ABLIM1
3.49042e-07	2.56334	DDN
5.65568e-18	2.56161	LIPA
2.1476e-08	2.56003	ATP8B2
0.00523419	2.5497	AC107032.2
0.00280717	2.54066	AC007325.2
7.32902e-06	2.52654	SOX18
8.6728e-10	2.51739	KCNJ12
0.000229113	2.51658	LARGE1
0.000710961	2.51218	RASL10B
5.0706e-06	2.51179	NLRP1
1.48394e-08	2.50861	AMIGO2
0.00190721	2.50596	SLFN5
0.00253391	2.49563	EPHX4
2.03288e-11	2.49446	TAF9B
0.0106171	2.47526	LINC02159
0.0106996	2.47278	AL645608.7
0.000264062	2.46946	AC061992.1
0.000933088	2.45283	ITGA1
5.61844e-05	2.44817	CARNS1
4.78312e-06	2.43965	AC107959.5
9.49919e-09	2.43854	PLPP3
0.00391049	2.43777	WEE2-AS1
1.02929e-05	2.43599	TTPAL
0.00424419	2.43145	C2orf72
3.59348e-06	2.42846	ST6GALNAC2
0.000376366	2.42457	AC073529.1
0.000295358	2.42081	FFAR4
1.93402e-05	2.41683	LONRF2
4.76263e-21	2.41497	STAC2
0.000102659	2.41221	STK33
2.11097e-09	2.39308	TLN2
0.00320233	2.38627	PDCL2
8.68721e-08	2.38503	DOK7
0.000816888	2.38402	NAT1
2.97192e-10	2.3793	PROM1
7.41689e-05	2.37001	LHX2
0.00268008	2.36735	ITGA2
8.42599e-09	2.36349	ACAA2
0.00171741	2.36017	ZNF135
0.0105155	2.35841	CU104787.1
7.45276e-10	2.35467	SH3KBP1
3.95831e-12	2.35196	AC009139.1
1.32794e-09	2.35023	ADCY1
1.32917e-05	2.34262	FAM129A
1.46081e-07	2.33842	SNRK
3.3409e-13	2.33483	UBP1
1.84658e-06	2.32807	NEK4
2.02626e-05	2.32766	UCP1
1.32568e-09	2.32466	CMTM6
3.65908e-20	2.31751	SLC2A1
0.00159558	2.3171	AC024075.2
0.000169481	2.31626	LPIN1
3.26603e-05	2.31584	THBS4
1.61027e-06	2.31335	EEF1AKMT3
0.0041048	2.2926	AC104009.1
0.00225699	2.27871	ENTPD3
4.30198e-07	2.27675	TSHZ1
0.00583976	2.27379	BTNL9
0.0104502	2.27087	NAP1L3
4.03623e-13	2.26881	DOC2B
0.00682546	2.26063	SERHL2
0.000117853	2.25251	RYR1
1.21378e-22	2.25129	IGFBP3
0.00147722	2.23275	ERAP1
4.45025e-06	2.23196	CHDH
0.00316312	2.22548	RF00024
0.000959234	2.22204	GALNS
0.0103597	2.22108	MIXL1
2.79642e-06	2.21778	MINDY3
7.7999e-05	2.21637	PRSS21
1.60923e-06	2.21056	AC079062.1
0.00118872	2.21046	FGFBP3
0.0108831	2.193	TREML2
8.38147e-09	2.19256	FBLN5
3.3165e-15	2.18458	MFSD2A
1.80425e-11	2.17934	MICAL2
7.03335e-06	2.17253	PMP22
0.0024016	2.16707	LHFPL6
1.83251e-07	2.16657	ADGRG5
1.59092e-07	2.16265	SLC35E3
1.60246e-05	2.15727	TP73
0.00455414	2.15546	NUDT3
0.002508	2.15112	FBN1
2.91524e-11	2.13351	ROR2
0.00991421	2.13308	TMEM150C
2.98539e-10	2.12747	SOX9
2.29625e-06	2.12425	WSB1
0.00204141	2.12139	AMPD3
0.00101089	2.11328	LXN
0.000122434	2.10952	AC021087.5
4.77209e-08	2.10339	SLC7A8
2.59081e-05	2.10319	MARS2
0.00687689	2.10239	STAMBPL1
0.0080919	2.10031	SHOX2
6.39415e-12	2.09846	ADGRA2
8.67851e-14	2.09469	ADGRG1
5.09391e-11	2.08372	NBPF1
1.52631e-10	2.08234	PRSS23
0.000555592	2.06647	C12orf4
0.00014159	2.06495	HERC3
7.51531e-09	2.05276	PRKAG2
0.0019014	2.04748	HOXA1
0.00343694	2.04698	SYNE3
1.96947e-05	2.03478	RNFT1
0.000305298	2.02896	PEX1
4.95642e-05	2.02708	MIR548XHG
1.02936e-08	2.0261	MFHAS1
0.000291607	2.01793	RSKR
7.66367e-15	2.01245	ZSCAN18
1.69779e-12	2.01067	SH3BP4
1.60692e-06	2.00863	SAGE1
4.15954e-07	2.00251	SLC1A3
0.000677944	2.00238	CU633967.1
0.000187393	2.00176	SPAG1
0.000238957	1.99589	COLEC11
0.00033099	1.99358	GNA14
0.00156255	1.99009	AL022238.4
0.00672973	1.98736	GRHL1
4.42956e-06	1.9812	GALR2
0.000141761	1.98112	LINC00205
7.54882e-08	1.97874	GPR27
9.81183e-05	1.97618	APH1B
1.89499e-08	1.97312	PRMT6
6.81308e-06	1.96031	SLC9A6
0.00630421	1.95711	LBH
5.84222e-07	1.95023	DLG5
0.00563484	1.94941	EYS
0.00803442	1.94841	PRKAR2B
0.00137362	1.94738	TSC22D2
0.00157902	1.94718	HIC1
0.00779202	1.94476	TRIM66
3.16724e-09	1.94396	IFRD1
0.0013983	1.94204	MOCOS
1.92846e-05	1.94171	TAF5L
5.34558e-06	1.94088	FLVCR2
3.12229e-12	1.93936	MAP2K5
0.00393491	1.93551	KCTD7
1.79708e-07	1.93523	FZD6
5.93625e-07	1.93269	AC026412.1
1.34123e-11	1.92955	CA12
6.25974e-05	1.9244	ENC1
3.64044e-07	1.91897	HK2
0.00131585	1.91536	MXRA5
8.87443e-06	1.90977	NHSL1
2.67609e-09	1.90337	CCN2
2.32683e-05	1.90143	MT1F
0.000749262	1.90002	HOXA6
8.12957e-08	1.89921	TMEM65
3.35101e-08	1.89882	ZMIZ1
5.83359e-05	1.89598	NRBP2
1.64775e-06	1.89361	AC145207.5
1.1798e-08	1.89095	GPRC5B
0.00213343	1.88949	FBXO32
7.2505e-05	1.88866	GTF2H2
0.0103141	1.88186	PTPRG
3.57071e-06	1.88113	SNTB1
0.00582798	1.87896	DIAPH2
6.56218e-06	1.87598	GLIS3
0.00075922	1.87588	GLRB
6.11013e-06	1.87575	GASK1A
2.62258e-05	1.87501	GPNMB
0.00424691	1.8724	LINC00909
0.00101195	1.87146	PCSK5
0.000272251	1.86361	ELOVL6
7.02256e-09	1.86177	SLC39A14
2.37505e-05	1.85869	KCTD3
0.0114532	1.85549	FAM53A
2.83766e-05	1.85394	MLLT11
0.000119262	1.85388	AZI2
0.00504619	1.84987	EGF
2.57402e-06	1.8486	TMEM185B
0.000126968	1.84798	SMARCD3
0.00215745	1.84403	MTMR6
8.75735e-07	1.83706	KLHL35
2.90937e-05	1.83374	ZSCAN29
0.000523338	1.83096	AC026740.1
0.00537613	1.82942	SUMO4
0.00312282	1.82936	UTP14C
7.47657e-08	1.82447	ME1
4.16057e-08	1.81986	FZD7
0.001335	1.81547	LRIG3
0.00351523	1.8149	LNPEP
2.25328e-07	1.81478	CASKIN1
1.5536e-05	1.81459	CREBBP
6.19569e-06	1.81428	FERMT2
2.72408e-05	1.81357	CRISPLD1
4.73506e-11	1.8119	LCMT2
2.11403e-09	1.8102	SPRY1
1.62449e-05	1.80802	MATN2
0.00369031	1.79492	TBCEL
4.78829e-08	1.79436	FOXRED2
0.00669665	1.7931	BICRAL
0.00457223	1.79249	DACH1
7.20862e-05	1.79102	SLC23A2
0.000945146	1.78892	ADAT1
0.000131358	1.78468	FBXO28
0.000325056	1.78443	MYO5C
5.54097e-07	1.78373	SLC6A3
2.24559e-05	1.77952	LINC00624
0.00158559	1.77934	GABPB2
0.00303818	1.77902	TGFB3
2.94671e-05	1.77338	STK36
0.000192597	1.76981	TTC8
2.83962e-09	1.7694	NEDD9
6.36705e-06	1.76938	SLC26A2
0.000869578	1.76667	STK4
4.49729e-06	1.76654	NFE2L3
0.00189499	1.76516	MFSD4B
3.43771e-10	1.76435	PCDH7
8.4615e-05	1.76218	KDELC2
0.00164013	1.76166	PIK3R1
0.00944026	1.76164	MERTK
1.26707e-05	1.76141	DAGLA
0.000115376	1.75994	ENTPD5
1.18273e-06	1.75839	NOMO3
0.00495432	1.75641	C2orf15
0.00146098	1.75344	RNF144B
2.93747e-10	1.75196	MAT2A
0.00489237	1.75186	NPB
2.6325e-05	1.74997	CDH18
0.00178011	1.74884	PLEKHH1
1.49415e-09	1.74646	CERS1
1.50466e-06	1.74125	SLC30A2
1.06688e-07	1.73959	TAF4
6.80293e-09	1.73679	AEBP1
0.00453179	1.73559	PCDHB15
1.55256e-06	1.73328	KISS1R
4.18105e-08	1.7316	GLS2
5.63483e-06	1.72651	SPPL2A
0.000353572	1.72265	PGM2
0.00303486	1.7207	PRMT3
1.62787e-07	1.72052	DARS2
9.51107e-08	1.71694	CDC16
0.000848256	1.71359	ULBP1
0.000369373	1.71266	SLC44A3
0.00300281	1.7117	PRRT4
6.16751e-05	1.7105	PDGFC
0.000789412	1.71046	SLC13A3
6.11397e-05	1.70991	RBL2
0.0007923	1.70799	SPIRE1
8.03675e-05	1.70633	ALG1L
1.17293e-05	1.70594	FAM155B
2.76156e-09	1.70529	GPSM1
4.89842e-07	1.70446	TMEM19
0.0032344	1.70414	ZDHHC13
1.36023e-05	1.70286	PCDHGA10
0.000109876	1.70257	URB2
2.41651e-07	1.69924	KIAA1147
0.00214129	1.697	CCNJ
1.42765e-08	1.69659	JAG1
9.18964e-05	1.69656	ANKMY2
2.59243e-08	1.69411	PODXL
6.90326e-10	1.69336	AMOTL2
3.47507e-11	1.69276	CCN1
0.00348953	1.69162	GALNT7
0.000143978	1.68957	LINC00888
1.46536e-08	1.68897	SPRY2
0.00209682	1.68858	SLC35D1
0.0114602	1.68789	ZSCAN31
0.00606626	1.68644	MFSD6
2.64116e-05	1.68559	DTD2
1.36581e-08	1.68338	RINL
0.0108845	1.68047	TMEM140
0.000419242	1.68044	GALNT3
0.00742188	1.67583	MCTP1
3.28976e-06	1.67525	AASDHPPT
2.42402e-07	1.67264	RNF14
0.00214687	1.67115	NCOA1
0.000384831	1.66927	OXCT1
0.000153758	1.66648	SAMHD1
0.00208976	1.66301	ZNF786
2.11245e-09	1.66266	UTP14A
0.000210759	1.66096	AC104809.2
0.000138979	1.66082	SPP1
0.000147876	1.66017	C1orf131
5.51437e-05	1.65739	EXO5
7.94806e-08	1.65675	TGFA
0.0104534	1.65509	MBLAC2
2.6192e-05	1.65479	LGR5
8.89714e-05	1.65419	SEC61A2
2.28432e-07	1.65398	CD47
2.37533e-05	1.64989	TRAK2
0.000363664	1.64928	AMIGO3
7.06838e-09	1.64833	BACE1
0.00520482	1.64539	SPIN4
0.00339656	1.64465	PEX3
0.000135947	1.6444	SLC9A8
5.71136e-06	1.64248	CAST
2.91973e-05	1.63993	FZD8
1.61068e-09	1.63214	PFN2
6.58465e-06	1.63103	GCLM
7.92718e-06	1.63015	MARCKS
5.2036e-05	1.63	PRRX2
5.56695e-12	1.6299	LSS
0.0033093	1.62981	ARHGEF37
1.87912e-08	1.62981	SQLE
5.04e-07	1.62803	TRIM14
0.00549999	1.62724	TMEM182
1.84544e-06	1.62069	SCAMP5
0.00956055	1.61971	GPR37
7.78806e-09	1.6146	MAGEC2
5.17853e-06	1.61392	DAPK2
7.23619e-07	1.61332	RXYLT1
0.00811308	1.61189	CUTALP
2.38321e-06	1.6089	IQCE
0.000408544	1.60789	CA2
0.000175343	1.60183	TFAP2E
5.01884e-09	1.59902	ENO2
0.00264112	1.59813	RASEF
0.00202641	1.5979	MYEF2
1.34328e-05	1.59768	RBBP9
1.02787e-05	1.59662	PHF7
0.000131686	1.59596	EML1
0.000943487	1.59464	SLC25A16
1.91268e-07	1.59344	PPIP5K1
0.0010641	1.59196	PURA
0.00351841	1.59025	MBIP
0.00210558	1.58737	B3GALNT1
1.86682e-05	1.58698	GEMIN5
0.00162945	1.58421	SYDE1
8.75857e-08	1.58289	SFPQ
6.2705e-05	1.58144	ATP7B
0.00396547	1.57975	ZNF75D
0.00358313	1.57752	GOLGA1
0.000184101	1.57616	GTF2H2C
3.67579e-08	1.57401	MTG1
8.44553e-07	1.5691	EFEMP2
0.000118706	1.56514	ZBED5-AS1
3.77725e-07	1.56463	POGK
6.25136e-07	1.56457	LYN
2.09656e-06	1.56388	IGF2R
2.50305e-08	1.5622	VEGFA
0.0046062	1.55886	LPIN3
3.69403e-05	1.55529	RRN3
2.43816e-05	1.55488	CHAMP1
0.00325991	1.5536	FOXC1
1.03273e-06	1.55359	WWC1
0.00246433	1.55304	CASP8
0.00260662	1.54683	PAK1IP1
3.03759e-06	1.54664	PDPK1
0.00170557	1.54508	NBPF15
4.00756e-05	1.54383	GSTA1
1.81676e-09	1.54072	SEL1L3
0.000315502	1.53879	FAM84B
5.57902e-05	1.5376	FKRP
0.00150474	1.53731	MAP4K5
0.00839418	1.53673	CIPC
1.20927e-07	1.53578	HGD
0.00205709	1.53032	TSPOAP1
0.00108544	1.52907	GLB1L
0.00678801	1.528	EPB41L4A
1.4012e-06	1.52602	REPS1
2.28599e-07	1.52529	PSAT1
7.41155e-07	1.52218	NOTCH1
3.16715e-06	1.52143	ITGA6
1.32619e-06	1.52019	MFSD14B
0.00826714	1.51655	CLGN
5.66612e-05	1.51504	NFKB1
5.47123e-05	1.51492	HLCS
0.00615869	1.51031	GSTCD
6.32864e-08	1.50817	TRIP13
1.29108e-05	1.50792	AC080112.1
0.000515289	1.50757	MSANTD4
0.00379343	1.50668	BHLHE41
1.49481e-06	1.50662	SEMA6C
7.69362e-06	1.50204	MGAT2
1.67183e-05	1.50054	TCEA1
4.7816e-06	1.50021	FAM122B
0.00261915	1.4931	AC002310.5
0.000542527	1.49057	VPS36
0.00272675	1.49002	KIF26B
1.95326e-05	1.48785	EXD2
0.00422183	1.48725	DCLRE1A
1.59112e-07	1.48563	LSG1
0.00467983	1.48379	H6PD
0.000145318	1.48267	CTHRC1
0.000771274	1.4825	SAMD14
0.000235332	1.48205	ZNF577
5.70296e-05	1.47912	SLC18B1
0.00263133	1.47773	DYNC2LI1
8.43746e-07	1.47716	ARID5A
1.40841e-05	1.47636	SPARC
1.65441e-05	1.4756	ABCD1
0.0025233	1.4752	AC068533.3
0.000133655	1.47415	WWC3
0.0030305	1.47236	MTSS1
0.000952909	1.471	SYNM
4.32101e-07	1.46967	TUFMP1
6.05478e-06	1.46953	PLK2
0.00761739	1.46424	NUDT7
0.00356246	1.46412	BAGE2
5.8282e-06	1.46302	CCDC85C
0.00435117	1.45787	ICK
0.00316051	1.45775	DEPDC1B
0.00856983	1.4575	PCNX2
1.21315e-06	1.45455	MAGEA12
0.00626741	1.45407	ENOX2
0.00726448	1.45234	FHOD3
1.29406e-05	1.45212	SLC16A1
0.00311503	1.45152	NHLRC1
1.16621e-08	1.45072	SCD
3.81861e-05	1.45063	ARHGEF4
0.00500877	1.45037	ASNSP1
0.00221415	1.4479	RRAGB
0.000237274	1.44781	ADD3
0.00839211	1.44688	FASTKD1
2.93282e-09	1.44467	CANX
3.90132e-06	1.44415	ST5
0.000102397	1.44345	BBS2
0.000869864	1.44343	FUBP3
0.00785072	1.44266	SIRT1
0.00217109	1.44197	AC090517.5
0.0026119	1.44027	ZNF783
1.38693e-07	1.43901	PCSK6
2.20678e-05	1.43818	IL10RB
0.000195859	1.43665	ATP2B4
0.000300641	1.43645	ADNP2
6.69906e-06	1.4363	DDX5
0.000485232	1.43615	HOXA3
0.00342179	1.43582	TMEM144
0.000269771	1.43382	EP300
0.0109147	1.43355	NPM2
0.00198954	1.43354	WASHC5
3.43329e-06	1.43191	NSUN2
0.00321934	1.43086	MOB3B
0.00339393	1.42999	ANKRD6
0.000861165	1.42915	RIPPLY3
9.15742e-05	1.42868	ZNF641
4.28533e-05	1.42849	AC008755.1
4.10433e-07	1.42838	APLP1
1.35361e-05	1.42758	TTC17
1.82083e-05	1.42493	PNMA1
4.49956e-05	1.42437	UBASH3B
0.00211432	1.42416	ZNF558
1.15041e-05	1.42373	SIAE
4.48676e-06	1.42353	PRKAR2A
1.37239e-06	1.42322	RNF145
1.86375e-05	1.42279	PHF8
7.74274e-06	1.42221	CPVL
0.00658454	1.41997	THAP5
0.00319531	1.41973	GALK2
0.0111159	1.41816	CHAC2
0.000266106	1.41621	RAB3B
0.00704955	1.41551	TRIM36
3.31293e-07	1.41519	ESRP2
3.69178e-06	1.41477	BCAR3
0.0112487	1.41423	CCDC187
3.69997e-06	1.41253	VAV2
1.22018e-06	1.41121	NCOA4
0.000118316	1.41112	BLOC1S6
0.00029958	1.41016	NRIP3
0.00754162	1.40863	NPNT
1.87375e-06	1.40811	AC024022.1
0.0040469	1.40775	FBXL3
6.6979e-05	1.40702	TRMT2B
0.00307466	1.40523	ANKEF1
7.62739e-06	1.40506	ZBED3
0.00919756	1.40478	OSMR
0.00373719	1.40474	BAMBI
4.37214e-08	1.40419	FZD5
0.00040465	1.40419	LMBRD1
5.9722e-07	1.4038	SMYD3
0.00564373	1.40361	AL160006.1
1.65366e-05	1.40352	AC005332.6
0.00647701	1.40336	NDUFA4L2
6.72692e-05	1.40268	SEMA4A
0.000386202	1.40184	RFFL
6.40008e-07	1.40129	FBXO9
0.00517913	1.40052	EFNA2
4.67897e-05	1.40034	OAT
0.0108105	1.40022	KIAA0895
0.00454705	1.40006	COL4A5
0.000179391	1.3992	MTMR2
2.50291e-05	1.39667	CASP10
2.12633e-07	1.39575	IDH1
0.000102659	1.39522	SEL1L
8.9692e-06	1.39521	GSE1
0.000671415	1.39518	GPR160
6.88051e-07	1.39419	ERLIN2
5.56636e-05	1.39387	SLC36A1
7.39781e-06	1.39243	ACP2
0.00521121	1.39226	TULP4
0.00215301	1.39013	MAPRE2
0.0037862	1.38976	ASAP1
3.3476e-06	1.38898	R3HDM2
2.87612e-05	1.3886	ANKFY1
9.86884e-06	1.38708	APP
0.00267258	1.38687	NINL
0.00222978	1.38551	TECPR2
0.000711835	1.38504	UBA5
0.000100682	1.38342	CASP9
0.00200484	1.38041	TMCC1
0.0101007	1.38004	TMEM117
4.92432e-06	1.38003	STC1
2.75911e-05	1.37881	FAM210B
7.75394e-05	1.37832	MORC4
0.00102335	1.37813	TBC1D14
1.06508e-05	1.37629	HEATR3
0.00103751	1.37316	IL6R
0.00510333	1.37186	MINPP1
1.77937e-05	1.36998	NCOA5
0.0114577	1.36944	SLC38A8
0.000432214	1.36942	SLC7A11
1.03976e-05	1.368	PLBD1
0.00185156	1.36622	AL110504.1
0.000870087	1.36567	GNAQ
3.555e-05	1.3654	TXNDC15
0.00111309	1.36303	MED17
6.48302e-05	1.3621	ZNF319
7.5493e-05	1.36207	HMGCS1
3.59594e-06	1.36025	SLC6A8
0.000178221	1.36013	SCP2
0.00502086	1.35861	IL11RA
0.00678132	1.35774	SLC38A6
0.000286707	1.35716	CLCC1
6.17439e-06	1.35683	RAMP1
2.17413e-06	1.35319	SPON1
0.00048966	1.35203	GCLC
2.33454e-05	1.35175	HYAL3
0.00134949	1.35124	AP1S2
0.0066174	1.35013	LPAR5
0.00069242	1.34992	CHMP4C
1.06713e-05	1.34875	MAN2B2
3.83546e-05	1.34791	RASSF4
0.0028549	1.34767	KDM6A
0.000133955	1.3468	RANBP9
9.14544e-05	1.34607	PRICKLE1
2.10178e-05	1.34571	STXBP1
1.11969e-05	1.34352	EEPD1
9.36728e-05	1.34309	PANK1
0.00687827	1.3424	ANKRD33B
0.00395662	1.34088	RAB28
0.000495074	1.34062	SPATS2
0.000192774	1.34039	PON2
3.22885e-06	1.33851	AFAP1L2
0.0034948	1.33678	STK17A
7.89344e-05	1.33395	KAT14
4.71411e-07	1.33383	PREX1
4.63069e-08	1.33297	TTYH3
6.23533e-05	1.3327	YLPM1
0.00120304	1.33204	HAGLR
0.0111167	1.33201	PIGM
0.00263117	1.33097	TEX2
1.82819e-05	1.33083	NT5C2
0.000295051	1.33064	CNN3
0.000432081	1.33017	AC022384.1
7.61586e-06	1.32982	SV2A
9.99731e-05	1.32949	CAMSAP1
0.00122081	1.32845	SIAH1
0.000750971	1.32835	IRS1
1.01472e-06	1.32624	SOX17
0.00143514	1.32573	NCBP1
0.000399309	1.3255	SLITRK5
4.34057e-06	1.3228	SLC7A1
0.00284953	1.32197	SLC45A4
0.000904819	1.32151	MYO5B
4.91185e-05	1.32136	CEP72
0.000174468	1.32098	KDM3B
2.39801e-07	1.32001	PTPRJ
0.00536617	1.31618	DCHS1
0.000120573	1.3138	PATL1
4.30178e-06	1.31336	MAPK1
2.23328e-06	1.31336	TPM1
0.00357249	1.31224	LINC02055
0.00014395	1.31208	SLC38A1
0.0012211	1.31203	GSTA4
0.00194021	1.31179	PAFAH2
0.00960675	1.30814	PCMTD2
0.000444304	1.30708	ARID1B
0.00612203	1.30695	ITPRIP
1.23967e-05	1.30627	GAMT
0.00109979	1.30424	ZNF195
0.00237425	1.30407	TADA2A
8.88257e-05	1.30194	RAB2B
0.000127235	1.30192	MMGT1
0.0049802	1.30078	ZRANB1
0.000597327	1.30073	FUT11
0.00777544	1.29991	ARMCX5-GPRASP2
0.000930811	1.29829	AC025154.2
0.00801455	1.29781	ACBD5
0.00011418	1.29657	RTL6
0.0100185	1.29649	C4orf19
6.4909e-06	1.29625	PWWP3A
5.49971e-06	1.29609	FGFR1
0.00689406	1.29434	NCEH1
4.4357e-05	1.2927	NDST1
0.000239647	1.29267	ENOPH1
3.79877e-05	1.29122	AGAP1
0.000360759	1.2905	ABHD3
0.00239854	1.29041	STRADB
6.99258e-05	1.28984	NPTN
0.0006511	1.28964	POM121
0.00187645	1.2886	IGF1R
0.0014982	1.28711	RNF139
0.00578329	1.28707	CYB5RL
4.36966e-05	1.28648	TBCCD1
0.000620322	1.28561	TMEM9B-AS1
0.00235202	1.28483	ARHGAP44
0.00094684	1.28458	KPNA6
0.00250986	1.28252	TMEM131
0.0015767	1.28172	COX20
1.01727e-05	1.28136	OSBPL5
0.00341446	1.2807	SUSD1
6.11141e-07	1.28058	VPS26B
9.22724e-05	1.27946	MED20
0.000970499	1.27901	GDA
0.00108462	1.27855	BMI1
0.000246898	1.27847	CLCN4
0.000139063	1.2781	ZNF423
1.67456e-05	1.27787	PRIM1
4.98633e-06	1.27744	CERK
4.13096e-06	1.27717	SOGA1
0.000174481	1.27377	NOTUM
0.00525851	1.27226	LRRC27
0.000162434	1.27085	NNT
0.00605259	1.26926	TMEM181
2.17629e-05	1.26759	POM121C
0.000387608	1.26687	ATP9A
0.00244084	1.26657	AP002761.4
0.000100887	1.26555	SPRED2
1.93346e-05	1.26476	COCH
5.33602e-05	1.26404	FGD5-AS1
0.000481355	1.26394	SIK1B
0.000363433	1.26252	C9orf64
0.00070698	1.26102	NFIX
2.62309e-05	1.2588	ACAD8
0.00283368	1.25594	KCNJ5
0.000402071	1.25537	PRXL2C
0.00322238	1.25498	ZBED6CL
0.00105465	1.25461	SH2D4A
3.08688e-05	1.2541	TCN2
0.00015605	1.2535	SFXN2
6.84116e-05	1.2503	SEMA6B
0.000543698	1.24977	HACD2
0.0054828	1.24859	CYB561D1
0.00331639	1.24798	VPS41
0.000373274	1.24516	TNC
0.00108631	1.24493	ELMSAN1
0.000806694	1.24412	BAIAP3
0.00263778	1.24292	DIP2C
0.00132437	1.24279	TRIL
0.000528155	1.24203	C1orf216
0.0114133	1.24038	PANX1
8.4417e-05	1.24007	ADGRA3
0.00367749	1.23969	AC019257.8
4.86132e-06	1.23838	AMZ2
0.000178668	1.23801	CNNM4
0.00346764	1.23511	RIOK3
0.000112453	1.23413	LAP3
0.00635362	1.23393	GBE1
0.00984407	1.23248	FAN1
2.26151e-05	1.23081	DENND5A
0.00335604	1.22975	LRRC8D
0.000284561	1.22921	TMEM268
5.51632e-06	1.22762	PCTP
0.00957033	1.22722	PCGF6
0.0112096	1.22645	SPRED1
1.44499e-05	1.22491	ADCY3
6.47225e-05	1.2246	KLHDC9
0.000407469	1.22352	PLD6
0.000105084	1.22273	CTNNB1
1.39282e-05	1.22266	ATP1B1
0.00508874	1.22252	SHISA8
3.789e-05	1.22213	ARL2BP
0.000869759	1.22212	MATR3
0.000145099	1.22196	POLR3C
0.00118389	1.22093	DCK
3.89424e-05	1.21962	IARS
0.000349236	1.2168	HERC2
0.00373297	1.21657	CRLF1
0.00014374	1.216	ELMO2
5.58903e-07	1.21591	GNS
0.00237483	1.21527	HIPK2
5.50861e-06	1.21448	LPCAT3
0.00168688	1.21414	MTHFR
0.004001	1.21386	TAPBP
7.12453e-05	1.21367	DR1
0.000943745	1.21352	METTL7B
0.000695991	1.21346	PAIP1
5.69934e-06	1.21332	H1F0
6.81575e-05	1.21306	MEGF8
0.00791537	1.21231	PHTF1
0.00689397	1.21197	NICN1
0.00267939	1.21171	ADAM10
7.71895e-05	1.20986	GOLPH3
3.89827e-05	1.20782	FECH
0.000997083	1.20768	PLAA
0.00444347	1.20703	KIAA1217
0.00437495	1.20698	ARID3B
0.00352992	1.20661	TRUB1
0.000543803	1.20645	ATP2C1
0.00333822	1.20046	PNPT1
0.00260486	1.20001	RCAN1
0.000634337	1.19896	TGFBRAP1
0.00682394	1.19866	TMEM209
0.00424073	1.19572	FKBP5
0.00848895	1.19566	LINC01002
0.00667887	1.19535	HSD11B2
1.71719e-05	1.1948	UBE2G2
0.000347977	1.19414	TRIM69
0.00506764	1.19311	LEMD3
0.00601674	1.19311	KIF1BP
4.34016e-05	1.1929	ATP6V0E2
0.00763352	1.19232	TMEM198B
0.00542964	1.19219	DHRS4-AS1
0.00514501	1.1909	SENP1
0.000267325	1.18948	TTF2
0.000165987	1.18825	OSBPL10
0.00480133	1.18821	SLC25A30
0.000377647	1.18784	RBM47
0.000193476	1.18745	NOL9
0.000891348	1.18724	AGK
8.56077e-05	1.18588	ARHGEF7
1.36704e-05	1.18587	SLC20A1
0.00315104	1.18546	MFSD14A
0.000777769	1.18528	LIMD1
0.000507549	1.1803	PARP3
0.00132276	1.17949	IFT57
0.000336537	1.1789	NAV2
0.00113809	1.17875	IL4R
2.89176e-05	1.1783	PLXNA1
0.000336389	1.17768	DIDO1
0.0072251	1.17692	BCL2L2
0.000986619	1.17625	EPHX2
0.000485724	1.17592	CCDC144NL-AS1
0.00174835	1.17387	OGT
2.27768e-07	1.1718	ODC1
0.000114315	1.17136	DHFR
0.000842051	1.17132	RASGEF1A
0.00293647	1.17114	DSG2
0.000131929	1.1708	XPOT
0.000361093	1.16907	CIB2
0.00902128	1.16863	ALDH1A3
0.00101306	1.16687	ADAMTS15
0.00154247	1.16422	HNRNPLL
0.00263597	1.16359	INIP
0.0068579	1.16304	ZBTB39
0.00879561	1.16257	NMNAT1
0.00522191	1.16209	DHX33
0.000417771	1.16145	ULBP2
0.000444413	1.16121	ITFG1
0.000573358	1.16026	TANGO6
0.00136351	1.16021	PHYH
0.000423671	1.15928	ASB8
0.0109582	1.15909	AIDA
0.000830687	1.15873	SLC16A14
0.00232557	1.15762	PHKB
0.000345241	1.15734	MAML1
0.00486301	1.15714	KLHL23
0.000647314	1.15681	MOCS2
0.0011418	1.15653	CASC4
0.00462485	1.15609	ADAL
0.000199479	1.15602	ZNF512B
0.00183595	1.15542	C22orf34
0.00289547	1.15425	CD109
0.000180898	1.15413	RRS1
0.00041437	1.15399	INTS9
7.12521e-06	1.1537	CDC42SE1
6.81952e-05	1.15251	SLC47A1
0.00852376	1.15215	FBXL14
0.000142165	1.15183	TTL
0.000249111	1.1517	ERO1A
0.00073236	1.15157	USP10
5.20907e-06	1.15145	ACAT2
0.00459264	1.15084	NPIPB13
0.00661312	1.1499	AC087721.2
4.6621e-05	1.14962	GNL3L
0.00956489	1.14953	TRAPPC13
0.00228058	1.14909	SLC27A2
0.000596602	1.14833	SFMBT1
8.595e-07	1.14799	STK24
0.000282919	1.14787	ACOT11
0.00382975	1.14583	BBS1
1.31016e-06	1.14552	ITPK1
0.00709605	1.14544	HIF1A
0.00942371	1.14371	PLIN4
0.00265386	1.14181	KIAA1549
0.000777309	1.14171	RCBTB1
0.00269917	1.14043	NSMAF
0.00701317	1.13904	OTUD6B-AS1
0.00059194	1.13888	RTCA
0.00255185	1.13829	ZNF542P
0.00717763	1.13715	SLC10A4
0.000593079	1.13689	FKBP1C
9.30975e-05	1.13673	ATP6AP2
0.00359691	1.13377	NGLY1
0.000159242	1.13319	AL031282.2
2.10122e-06	1.13292	CXCL16
0.00819892	1.13259	OGFRL1
0.000260981	1.13227	TMEM63A
1.02641e-05	1.13046	SPRY4
0.00161535	1.12939	ZNRF2
0.00347274	1.12896	HBA1
2.02118e-05	1.12849	SCPEP1
7.92152e-06	1.12776	TPP1
0.000417073	1.12771	RNF11
0.0014758	1.12726	PPP3CB
0.0013006	1.12702	GRAMD4
0.000338815	1.1253	ZNF853
0.000254046	1.12498	TLE1
0.00123867	1.12498	CC2D1B
0.000258842	1.12317	TACC2
1.728e-05	1.1227	SRXN1
0.000305438	1.12225	NECAP1
0.0027663	1.12216	GRHL2
7.19799e-05	1.12215	PLPBP
0.00149125	1.12154	ARID1A
0.0111868	1.12127	IQANK1
8.99304e-06	1.1211	ITGB5
0.00011644	1.12007	LAMP2
0.000581862	1.12006	VHL
0.00706786	1.11975	C14orf93
0.000119698	1.11969	SEPHS2
0.00627948	1.11912	ZBED1
0.000640066	1.11818	AMMECR1L
0.00711009	1.11805	TFCP2L1
0.00202821	1.11797	ASNSD1
6.94412e-05	1.1155	TRIB2
3.27239e-05	1.11473	SGPL1
0.0040532	1.1144	B4GALNT1
0.000175967	1.11379	ZNF714
0.00108129	1.11283	MFSD1
0.00179076	1.11238	ADORA1
0.00197015	1.11116	EMID1
0.00126768	1.1108	DIS3L
0.000854606	1.10967	SNX9
0.000186273	1.10951	TRIM25
0.00333492	1.10842	MOCS3
0.00214903	1.10736	RAD51D
0.000907966	1.10709	TRMT6
0.00312561	1.10654	ENTPD1
0.00446108	1.10611	XPR1
0.00141428	1.10525	SDR42E1
0.00125646	1.10464	SARM1
0.00833013	1.10425	SDE2
1.63521e-05	1.10058	EIF4G2
0.00206625	1.10015	DDHD2
0.00266972	1.10014	RBMXL1
0.00747798	1.09927	SLC25A13
0.000982991	1.09911	TMEM251
6.26298e-06	1.0986	CCNI
0.000132766	1.09767	CYGB
0.00274865	1.09738	MARVELD2
0.0116514	1.0973	SP3
0.000921266	1.09669	TMCO3
0.000376019	1.09631	ACTR10
0.00438766	1.09422	TAB2
9.24714e-06	1.09393	TCF19
0.00795652	1.09367	MTIF2
0.00585472	1.09304	TWSG1
0.00536639	1.09082	FBXL18
0.00488786	1.08917	HOXD8
0.0114828	1.08666	SKAP2
0.00107837	1.08434	ADAM9
0.00136011	1.0838	SLC39A6
0.00415937	1.08303	STAB1
0.00156976	1.08202	DLEU1
0.00882737	1.08191	SLC25A12
2.22087e-05	1.08028	PABPC1
3.53059e-05	1.07986	GSTM4
0.000122038	1.0796	CTNS
1.4176e-05	1.07903	PIP4K2C
0.00044527	1.07765	HPS4
0.000113865	1.07753	ASRGL1
0.00247342	1.0775	MAP2K6
0.00471022	1.0771	R3HDM1
0.000265473	1.07685	PYGL
0.00071105	1.07591	FGFR3
9.74916e-05	1.07477	DDX17
0.000146267	1.07465	ADPGK
0.00101298	1.07374	SC5D
0.001461	1.07315	NFRKB
0.00238747	1.06879	CHSY1
0.000100818	1.06867	XXYLT1
0.00834439	1.0672	TRAM2
0.000958335	1.06669	PHC1
7.53889e-05	1.06624	STIM1
0.00131799	1.06545	LBR
0.000545323	1.06524	SNX19
0.00178328	1.06482	SALL1
0.00100191	1.06482	CD4
0.000622907	1.06422	GNPNAT1
0.000427389	1.06216	ACTR3
0.00596283	1.05945	THAP12
0.00568973	1.05822	CDK18
0.000439245	1.05813	UNC13B
0.000246462	1.0574	DAB2IP
0.000361998	1.05716	CHST6
0.00479766	1.0569	OSBPL1A
0.000723752	1.0557	HIP1
0.000793821	1.0539	DNAJC14
0.000670454	1.05314	CMC4
0.00733479	1.05092	TMEM237
0.00175561	1.05038	SMIM10L2A
0.0048424	1.04843	MFSD11
0.00213613	1.04815	RDH11
0.000227555	1.04812	POFUT1
0.000121068	1.04729	SEC23B
0.000144675	1.04715	M6PR
0.00273208	1.04672	BAIAP2-DT
0.000300766	1.04658	COQ6
0.000353146	1.04588	SLC41A1
0.00225413	1.04528	UGCG
0.000694259	1.04447	OCIAD1
0.00271075	1.04367	CCNYL1
0.00043618	1.0431	UBE2D4
7.22292e-05	1.04147	FAM120AOS
0.00485816	1.04117	WDR26
0.000100925	1.04103	SORD
0.00863193	1.04085	MAK16
0.000812689	1.04081	MPV17L
0.00104504	1.04078	EXT1
6.81644e-05	1.0404	AGPAT3
3.5473e-05	1.04012	CPNE2
0.00876288	1.0395	RIPK2
0.00442416	1.03931	P2RY2
0.00170278	1.03815	SON
0.00961953	1.03709	ARHGEF34P
7.43521e-05	1.03636	GPX3
0.00193652	1.03627	RHOBTB3
0.00111069	1.0356	MARVELD1
0.000190684	1.03548	MFN2
0.000146122	1.03447	ANGPTL4
0.000314293	1.03283	FAM83D
6.53961e-05	1.03126	GRB10
0.000397266	1.03102	ALDOC
0.00490928	1.02975	WNT9A
0.000106041	1.02673	EXOC3
0.000245432	1.02612	AL135905.2
0.0088513	1.02601	ZHX3
0.0043791	1.024	SUSD6
7.69267e-05	1.02208	ANXA6
0.0024319	1.02011	TMEM43
0.00125831	1.01757	CRTC1
0.00321785	1.0173	TRIM68
0.000742968	1.0171	SKI
0.00819053	1.0166	SMCR8
0.000409856	1.01626	BABAM2
0.00218622	1.01517	BCOR
0.00343632	1.01449	NOS1AP
0.00155253	1.01445	CES2
0.003472	1.01444	SPIN1
0.00144495	1.01376	SCLY
0.00178311	1.01343	TM2D3
9.71181e-05	1.01241	UAP1L1
0.00728624	1.01227	CUL4B
0.0045769	1.01179	SMYD2
0.000264088	1.01125	GAA
0.00891508	1.0112	ACADM
0.000866065	1.01029	PSMD10
0.00173735	1.01016	QSOX2
0.00364322	1.0101	MEOX1
0.000195621	1.00886	PSD4
0.00168281	1.00858	ABHD5
0.00364856	1.00833	SLC45A3
0.00168184	1.00652	CYB5D1
0.00471542	1.00638	FRAS1
0.00250822	1.0061	NUDT19
4.80089e-05	1.00605	MSN
0.00877809	1.0055	NSF
0.00197159	1.00433	AREL1
0.00116668	1.00338	B4GALT5
0.00271957	1.00307	TCF20
0.00652732	1.00302	LRRK1
0.0070449	1.00278	PCDHB5
0.00356096	-1.0009	RORC
0.000525047	-1.00167	COX6C
3.76695e-05	-1.00187	MRPL49
0.000542615	-1.00234	MT-ATP6
6.27229e-05	-1.0025	RHBDD2
0.000302692	-1.00335	SCRN2
0.000509988	-1.00391	TMEM205
3.18211e-05	-1.00399	TRAFD1
0.000457286	-1.00438	C11orf98
9.95978e-05	-1.00441	GRK6
0.000451828	-1.00481	MRPS18C
5.18432e-05	-1.00607	PHGDH
9.42228e-05	-1.00682	SPINDOC
0.00115641	-1.00691	NFKBIE
9.21111e-05	-1.00727	ENO1
0.000640407	-1.00766	SLC39A3
0.000487668	-1.00793	SAC3D1
0.000704694	-1.00796	WDR24
5.19328e-05	-1.00851	NSUN5
0.000246505	-1.00864	POLM
0.000136132	-1.00903	MYEOV
0.000886884	-1.00968	COPS9
0.000254622	-1.00978	AP1S1
7.77796e-05	-1.01001	PSME1
0.000351977	-1.01129	TMUB1
1.2609e-05	-1.01142	TINAGL1
0.00144586	-1.01196	SULT1A2
0.000712103	-1.01273	AC068580.4
5.66384e-05	-1.01294	MAGED2
1.94007e-05	-1.01304	IER2
0.0003359	-1.01311	OSBPL2
0.000248521	-1.01422	SIRT6
0.00859356	-1.01436	EVA1A
3.10895e-05	-1.01462	SYNGR2
0.000798259	-1.01496	SDHAF2
0.000116764	-1.01515	NME2
0.00047809	-1.01558	PHPT1
0.000293416	-1.01631	NEDD8
0.000792163	-1.01705	CHCHD7
0.00216201	-1.01757	NUDT18
0.000102644	-1.01781	SNF8
0.0497	-1.01781	TNFSF11
0.000130026	-1.01821	ACD
6.85956e-06	-1.01847	SLC39A7
0.000863245	-1.01922	POLR2L
0.00017002	-1.01939	WDR59
5.97857e-06	-1.01967	PEBP1
0.0038454	-1.02057	BOLA2
0.000460304	-1.02059	AVPI1
0.000236089	-1.0206	SURF1
3.15407e-05	-1.02099	PAK4
0.00021179	-1.02141	BCKDHA
0.000183191	-1.02151	ZBTB48
0.00309861	-1.02158	CASP3
5.56524e-05	-1.02176	CIAO1
0.000270016	-1.0218	TARBP2
0.000507108	-1.02183	MOB2
0.00614439	-1.02283	OSCP1
0.00062212	-1.02287	KRTCAP2
0.000822704	-1.02384	MAST1
0.00133806	-1.02385	AC010422.8
0.000162617	-1.02438	MED25
0.000666117	-1.02464	BCAS4
4.84415e-05	-1.02488	DYNLT1
0.00326905	-1.02627	MISP3
9.02457e-05	-1.02661	GPRC5A
5.10323e-05	-1.02762	CDCA3
2.38764e-05	-1.02776	ERCC2
5.4149e-05	-1.02855	BANF1
0.000190906	-1.02887	EIF2B3
0.00015985	-1.02911	PMF1
0.000134085	-1.02919	AC004057.1
0.000976448	-1.02919	MRPL52
0.000205593	-1.02982	UBA52
0.00116941	-1.02998	RABEP1
0.00773575	-1.03054	VIL1
0.000330975	-1.03111	ANKRD29
0.000407133	-1.03151	RPA3
0.000238899	-1.03235	JMJD6
0.000381765	-1.03246	ELOF1
0.00126995	-1.03326	PLEKHO1
0.000304437	-1.03436	TXNDC17
9.62468e-05	-1.03461	MANBAL
0.000118302	-1.03512	PLEKHH3
7.25082e-05	-1.03547	AKR1A1
0.000238951	-1.03575	C16orf91
0.000444092	-1.03626	MRPL53
4.27756e-05	-1.03638	ILVBL
6.20505e-05	-1.03798	ZFYVE19
6.773e-05	-1.03869	MAPK8IP2
0.000182982	-1.0399	ETHE1
0.000447719	-1.04009	CHCHD6
0.00016158	-1.04029	ZNF692
5.23784e-05	-1.04031	TRAF2
0.000350669	-1.04033	FAHD2A
0.000802466	-1.04044	RBM15
4.09311e-05	-1.04123	DGUOK
0.000270151	-1.04134	PIN1
0.000134031	-1.04171	SLC25A39
7.52963e-05	-1.04214	PPIH
0.000183339	-1.04286	RPL8
0.00143914	-1.04415	CEP68
0.000410163	-1.04438	RHOD
9.97334e-05	-1.04475	ANKRD10
6.54545e-06	-1.0453	UBC
6.27859e-05	-1.04533	POLR2E
0.000157557	-1.04675	RFXANK
0.00488724	-1.04776	AP002990.1
0.000459874	-1.04784	ZFAS1
0.000361275	-1.04804	NUPR1
7.99494e-05	-1.0482	RPL13A
0.000311269	-1.04842	EIF4EBP1
2.62916e-05	-1.05	PITPNM1
0.000105452	-1.05012	DRAP1
0.000407875	-1.05122	USE1
0.000307385	-1.05189	PLK3
2.89862e-05	-1.05203	EPB41L4A-AS1
0.000251557	-1.05219	TRAPPC2L
0.00168855	-1.05269	TSPYL2
0.000171527	-1.05352	TOMM7
0.00347969	-1.05393	HSPE1
0.000128867	-1.05423	ITPA
0.000413455	-1.05469	NME3
0.00634344	-1.05535	NBEAL1
0.00010516	-1.05541	RPS15A
0.00028501	-1.0567	RPL37
0.000262887	-1.05697	RRP8
3.31691e-05	-1.0574	FBL
4.15283e-05	-1.0575	RUVBL2
7.24975e-05	-1.05759	MTX1
9.0645e-05	-1.058	CLPP
0.000625121	-1.05937	EFNA4
0.000180772	-1.06035	ZNF511
6.80983e-06	-1.0609	RPS6KA1
8.02999e-05	-1.06136	LINC01578
6.64702e-05	-1.06136	DCAF15
1.62607e-05	-1.06173	POLR3D
0.00400269	-1.06308	AL031600.3
8.67641e-05	-1.06417	RPS23
1.21479e-05	-1.06423	HDGFL2
0.00169354	-1.06444	CCDC57
6.264e-05	-1.06488	HAUS7
0.000423918	-1.06503	HSD17B8
0.00014184	-1.0651	RPL30
8.26602e-05	-1.06561	MRPL28
0.000624894	-1.06568	PTRH1
4.34273e-05	-1.06613	CFL1
0.00414526	-1.06619	LMCD1
0.000167006	-1.06661	POP7
1.37512e-05	-1.0669	CAPN1
8.76487e-06	-1.06706	SAFB
0.000117245	-1.06799	RPS14
0.000128538	-1.06822	NDUFB10
0.000820686	-1.06875	AC243562.1
0.000123477	-1.06876	KCNH3
0.000106048	-1.0707	GNB2
2.04343e-05	-1.07116	MAPK3
3.79266e-05	-1.07215	QPRT
7.18484e-05	-1.07324	MANF
0.000241325	-1.07455	RPP21
5.48536e-05	-1.07503	CYC1
0.000363528	-1.07528	TFEB
5.7323e-06	-1.07558	ERP29
6.02455e-05	-1.07637	NR1H2
6.99296e-05	-1.07674	RPL36A
8.23685e-05	-1.07706	RNF31
0.000404326	-1.07742	COX8A
5.31223e-05	-1.07782	WRAP53
5.82983e-05	-1.07789	RPS27A
0.000958558	-1.07807	MVP
0.000196675	-1.07811	CHCHD5
0.00486803	-1.0784	KCNJ11
8.77971e-06	-1.07858	HSPA1B
0.000667792	-1.07876	RIBC2
1.4508e-05	-1.07965	PTTG1
0.000121496	-1.08024	SNAPC2
5.28298e-06	-1.08379	RRBP1
0.00311243	-1.08387	AC010642.2
9.80797e-05	-1.08405	TMEM223
5.60804e-05	-1.08631	AC106795.1
0.000103935	-1.0869	MYL6B
0.0024632	-1.08764	PSPHP1
1.12044e-05	-1.08766	MYDGF
0.000125001	-1.0878	UBE2S
4.84842e-05	-1.08789	RTL8A
0.00017474	-1.08796	LEMD1
4.07449e-05	-1.08841	WDR18
0.000190939	-1.08911	EXOSC5
1.03205e-05	-1.08962	NELFB
1.00938e-05	-1.09027	POLD1
0.00393075	-1.09038	TESMIN
0.000187179	-1.09039	COX7C
5.10579e-06	-1.09051	RNASEH2A
0.000109044	-1.09181	PRDX2
2.23377e-05	-1.09229	MFSD12
4.90101e-06	-1.09257	BIRC5
5.42527e-05	-1.09385	DTX2
0.00170779	-1.09393	PRR34-AS1
6.67633e-05	-1.09433	BCAT2
3.51473e-05	-1.09473	IGSF8
5.35647e-05	-1.09486	RPS20
0.00279954	-1.09491	MUC1
8.44893e-05	-1.09528	NDUFA6
0.00017932	-1.09619	SPHK1
8.57915e-05	-1.09627	FAM50A
0.00379061	-1.09656	TIMM8A
0.000331219	-1.09662	NOTCH2NLA
0.000152268	-1.09683	ARL2
0.000492828	-1.09793	REEP3
0.000151341	-1.09809	CENPX
0.000653169	-1.09811	ARL4C
3.27277e-05	-1.09854	RPL9
8.47838e-05	-1.09962	EPN3
0.000151713	-1.10017	RNASEK
4.19826e-05	-1.10103	SNRPA
0.000840638	-1.10117	GPRIN1
3.54706e-05	-1.10135	MAF1
0.000103253	-1.10159	TP53I13
0.000200235	-1.10309	CCS
0.000124971	-1.10312	ZDHHC24
6.89926e-05	-1.10411	FUT2
0.000651167	-1.10475	C12orf76
8.07081e-05	-1.10476	USP4
8.14926e-05	-1.10497	EMC9
5.69634e-05	-1.1057	BAX
9.85078e-05	-1.10622	TMPRSS2
1.13955e-05	-1.10628	RILPL2
2.50229e-05	-1.10716	ITGA3
3.05032e-05	-1.10748	RNF5
0.00717195	-1.10754	ZNF480
1.0822e-05	-1.10786	HDAC5
8.16341e-05	-1.10841	WDR83OS
0.000105689	-1.10846	RPL35A
2.66255e-05	-1.11012	GPANK1
0.00097814	-1.11045	LRRC75B
0.000169461	-1.11072	EGFL7
3.42807e-06	-1.11084	MCM7
0.000197999	-1.11136	IFITM2
0.000304197	-1.11299	DNAJC17
4.18681e-05	-1.11341	C12orf10
3.06709e-05	-1.11345	UBXN1
3.17511e-05	-1.11401	TRAPPC1
0.00224555	-1.11488	AC026401.3
0.00520703	-1.11578	TSSC2
3.00249e-06	-1.11638	RAN
1.4629e-05	-1.11669	MVK
0.00322641	-1.11674	DCUN1D2
4.93581e-05	-1.11679	RPL34
2.39829e-05	-1.11688	GET4
0.000417055	-1.11693	JPX
3.63505e-05	-1.11779	RHOG
0.000970918	-1.11824	SHLD1
9.58574e-05	-1.1192	AC116533.1
2.81231e-05	-1.12017	MRPS26
2.73533e-05	-1.12033	LGALS3
6.45124e-05	-1.12058	MIEN1
9.1334e-05	-1.12087	FAM207A
2.22071e-05	-1.1209	MT-ATP8
0.000110448	-1.12127	RPSAP15
1.92383e-05	-1.12165	CTSH
0.00203832	-1.12234	SLC6A20
0.000329152	-1.12263	AC016876.1
2.77963e-05	-1.1231	STX10
0.000306577	-1.12324	PGGHG
9.03794e-05	-1.12346	MECR
0.0094945	-1.12356	BX537318.1
0.00930429	-1.12378	RBP1
6.51761e-05	-1.12519	PGP
3.79143e-05	-1.12543	ZNHIT1
0.00135961	-1.12602	SLX1B-SULT1A4
0.000126739	-1.12707	FGF19
0.000270967	-1.12735	MT-RNR2
0.00737923	-1.12851	FAM120C
0.0026941	-1.12863	GRIN2D
0.00679649	-1.12961	PRSS12
8.33861e-06	-1.1308	DYNC1H1
0.000157183	-1.13132	CCDC85B
3.83372e-05	-1.13256	MRPS24
6.12105e-05	-1.13313	EPS8L1
0.00014376	-1.13347	SSNA1
0.00152468	-1.13585	FRG1
4.22077e-05	-1.13631	ZNF787
4.72498e-05	-1.13677	JADE2
0.00165556	-1.13793	ISL2
6.23977e-06	-1.13806	S100A16
0.000625405	-1.13835	ENTPD2
0.00949343	-1.13903	IMMP1L
2.96011e-05	-1.13907	SDF2L1
0.003475	-1.13908	NDRG1
0.00447934	-1.14002	AD000671.2
2.69301e-05	-1.14146	STAP2
8.47988e-05	-1.1417	RNASEH2C
2.51205e-05	-1.14183	IDH3G
0.000101384	-1.14241	GCHFR
2.91543e-05	-1.14353	MXD4
0.000452912	-1.14522	PDLIM5
3.70624e-06	-1.14551	SDC4
2.01937e-05	-1.14598	HAUS8
3.17888e-05	-1.14615	SH2D3A
0.00113268	-1.14631	CHST7
4.79105e-05	-1.14684	NBPF10
5.32486e-05	-1.14734	ADA
0.00051008	-1.14771	ARHGAP19
0.000315863	-1.14811	SYNE4
0.000346173	-1.14848	SBK1
2.50084e-05	-1.14967	NAPRT
0.00139271	-1.15122	CHCHD10
0.000261055	-1.15387	MTATP6P1
1.97868e-05	-1.15388	RPS12
1.05e-06	-1.15399	CSRP1
5.03171e-05	-1.15403	PFDN6
6.73898e-05	-1.15409	RGS14
0.00010689	-1.15419	CDKN1C
0.00259881	-1.15473	HSPA12B
0.000162714	-1.15729	ENDOG
1.42725e-05	-1.15766	MYL6
3.75251e-06	-1.15788	TAGLN2
3.19238e-05	-1.15949	RNPEPL1
3.64665e-06	-1.16167	RABL6
3.06267e-07	-1.16177	SAT1
1.48667e-05	-1.16249	ARF5
0.00768082	-1.16374	LMF1
2.35728e-06	-1.1645	NSMF
2.1748e-05	-1.16474	SLC25A29
0.000147573	-1.16524	TMEM45B
3.50729e-05	-1.16547	RPS5
1.35868e-06	-1.16682	SH3BP1
0.000566692	-1.16694	ARRDC1-AS1
3.4843e-06	-1.16744	CTSB
6.41167e-05	-1.16768	OST4
3.66251e-05	-1.16791	CHCHD1
0.000380438	-1.16831	TOX2
2.28705e-05	-1.16855	PFDN5
3.64178e-05	-1.16898	CST3
1.61423e-06	-1.17024	POLRMT
2.10026e-05	-1.17168	CLIP2
0.00114121	-1.17177	CD27-AS1
0.00411011	-1.17261	U47924.2
3.72808e-05	-1.17318	PHF19
0.00324353	-1.17326	ZNF710-AS1
0.00538523	-1.1734	ANG
1.59062e-05	-1.1743	CD151
7.24172e-06	-1.17506	CHPF
1.3956e-06	-1.17562	PLCD3
0.00540859	-1.17574	RADIL
2.66041e-06	-1.17672	JUNB
1.21065e-05	-1.17696	MBD3
3.35444e-05	-1.17714	CINP
4.36009e-05	-1.17731	WBP1
4.2035e-05	-1.17764	ZNF133
6.5007e-05	-1.17799	UBALD2
2.48071e-05	-1.17822	RPS28
5.88546e-05	-1.1791	SDHAF4
1.29447e-05	-1.17979	CDKN2A
0.000222332	-1.18146	GGT1
0.000103483	-1.18314	MRPL42
3.35723e-05	-1.18419	ESPN
6.65369e-07	-1.18532	CKAP4
2.58841e-06	-1.18621	EXOSC7
7.38272e-05	-1.18651	SNHG6
1.7664e-05	-1.18652	GMPPA
0.00204194	-1.18699	NDUFA5
1.90306e-05	-1.18872	MLST8
0.000503634	-1.18897	AC027644.4
2.54413e-05	-1.18957	PPDPF
5.53143e-07	-1.19002	LAS1L
1.72455e-05	-1.19046	PIDD1
1.30913e-05	-1.19094	NT5DC2
0.000134861	-1.19171	F12
2.94091e-05	-1.19384	AC125611.3
2.54333e-05	-1.19546	SGF29
9.49848e-06	-1.19602	SHARPIN
1.402e-05	-1.19685	CDK11A
3.46706e-06	-1.19745	SNRPB
1.20059e-05	-1.19788	CARHSP1
3.00484e-06	-1.19846	IMPDH1
9.71886e-05	-1.19871	PRPF3
0.00895491	-1.19875	HSH2D
1.8681e-05	-1.19971	LAMTOR2
2.635e-05	-1.1999	H19
3.33838e-06	-1.20005	PKMYT1
0.000398346	-1.20007	SH3YL1
2.51767e-07	-1.20041	YARS
6.42872e-07	-1.20093	CDK9
0.00293318	-1.20202	WNT11
2.66704e-05	-1.20209	RPS19
1.39106e-05	-1.20245	RPS16
1.9533e-05	-1.20285	PSMG3
0.00994346	-1.20304	TMTC3
2.42187e-06	-1.20514	ARFIP2
0.00217876	-1.20563	PHOSPHO1
0.00459656	-1.20623	SLC38A3
5.91636e-06	-1.20792	GSTO1
1.5267e-05	-1.20823	ZDHHC12
8.19669e-05	-1.20887	CSRP2
0.0114851	-1.20917	NFIB
1.94014e-05	-1.21129	RPS10
3.65059e-05	-1.21165	SFN
0.000101413	-1.21261	SPINT1-AS1
0.000175131	-1.21293	NENF
3.24331e-05	-1.21295	ZNRD1
1.61517e-05	-1.21315	SH2B2
0.000155342	-1.21321	CTXN1
2.00992e-05	-1.21366	TRMT112
6.31594e-07	-1.21452	TBRG4
5.36223e-05	-1.21529	FAM89B
0.000116635	-1.2156	ZFP36
4.94617e-06	-1.21592	SEMA4B
0.000718414	-1.21593	ENO3
7.43737e-06	-1.21636	PFN1
1.5847e-05	-1.2166	PPCDC
0.000126179	-1.217	IRF1
2.82187e-05	-1.21955	RPS15
0.000288654	-1.22	ZSWIM4
1.95917e-05	-1.22008	STYXL1
0.000131778	-1.22031	UFM1
6.22874e-05	-1.22056	HMGB2
0.0110976	-1.22137	LINC02576
1.27461e-05	-1.22339	EIF3G
0.00101443	-1.22359	CA11
4.90429e-05	-1.22448	TMEM141
3.55022e-05	-1.22453	MRPS12
2.88844e-06	-1.22467	SOD1
4.78626e-06	-1.22536	FKBP8
1.0952e-06	-1.2258	EGLN2
4.94334e-05	-1.22644	TSPO
1.33855e-06	-1.22659	TBC1D10A
0.000350165	-1.22785	CSKMT
2.60168e-05	-1.22863	SELENOW
2.35591e-05	-1.22866	GPX4
0.00774124	-1.23089	AL928654.2
0.000817584	-1.23124	AL118516.1
5.18292e-06	-1.23177	ARFRP1
3.08389e-06	-1.23226	EIF4E2
5.50677e-06	-1.23317	PPIE
0.00160332	-1.23321	IKBKGP1
1.63429e-05	-1.23466	MPG
4.30089e-07	-1.23517	C1orf35
0.000857648	-1.23669	EPOR
0.00269361	-1.23766	AC008014.1
0.000274284	-1.23795	STX1A
9.33898e-06	-1.23872	TMEM102
6.03586e-06	-1.23895	MGMT
2.09815e-05	-1.23938	C19orf53
0.000241919	-1.23939	METRN
3.3163e-05	-1.24005	RNF113A
1.63631e-05	-1.24147	NDUFB4
0.000309409	-1.24228	ZNF341
0.00994707	-1.24245	RPL13AP7
5.95773e-06	-1.24312	NDUFA7
1.53012e-05	-1.24353	MDK
0.00560503	-1.24413	KCNK6
0.00223317	-1.24478	B3GNT4
0.00800053	-1.24492	CCDC88A
0.000264629	-1.24645	SMIM4
0.000262478	-1.24674	TMEM92
0.00801725	-1.24715	MAN2A1
1.57608e-05	-1.24856	NUDT1
2.7921e-05	-1.24985	CCDC167
5.38158e-05	-1.25031	CAPS
2.13353e-07	-1.25084	MAP1S
6.25867e-07	-1.25092	MIER2
9.95597e-06	-1.25294	RPS17
8.78508e-07	-1.25316	PLP2
1.77417e-05	-1.2533	RPS2P5
4.04692e-05	-1.25363	TAF10
1.27479e-06	-1.25475	TMX2
1.47018e-05	-1.25507	COX7A2
0.000353504	-1.25586	ZNF695
0.000221524	-1.25605	ACYP1
7.75998e-05	-1.25607	AL355987.3
4.45024e-05	-1.25714	RPL38
0.000666259	-1.25742	ALDH3B2
4.70785e-05	-1.25802	RPL21P16
0.000427452	-1.25968	IGFLR1
3.19877e-05	-1.2597	FHL3
8.8215e-07	-1.25987	ARL16
0.00236518	-1.26117	AL132780.3
1.27912e-05	-1.26186	PRDX5
1.96626e-05	-1.26214	RPL39
1.8903e-05	-1.26222	PEX16
2.58324e-06	-1.26262	STAG3L4
2.8215e-06	-1.26307	CKB
0.00772981	-1.26342	ARHGDIG
1.0233e-06	-1.2641	ARRDC1
6.89074e-06	-1.2646	ISOC2
0.00033048	-1.26498	UBR2
1.37986e-07	-1.2653	ACOT9
1.20998e-06	-1.26693	TMEM11
2.03183e-05	-1.26732	GFER
0.000939244	-1.26778	ABCC3
1.02643e-05	-1.26779	ADAT3
1.66743e-05	-1.26861	UXT
0.00606216	-1.2703	TBXA2R
3.63637e-05	-1.27031	ZP3
3.06747e-06	-1.2709	NUBP2
8.19779e-05	-1.27271	TGFB1I1
0.00814	-1.27328	AC015813.1
0.000757381	-1.27462	KCNS3
1.13437e-06	-1.27553	RNF126
6.12314e-07	-1.27562	SPC24
4.15641e-06	-1.27677	AP2S1
0.00184574	-1.27802	RSRP1
5.9122e-06	-1.27835	C12orf73
8.94838e-07	-1.27892	CHMP2A
1.33857e-05	-1.27921	ZNF414
2.51689e-05	-1.27957	ACOT8
0.0058651	-1.28009	CBR4
5.26741e-06	-1.28036	IRF3
1.22478e-05	-1.28065	RPS27
9.57437e-06	-1.28086	AC069288.1
8.21851e-06	-1.28188	CDC34
9.13254e-05	-1.28222	CRABP2
3.52067e-06	-1.28349	OGFOD2
9.70362e-06	-1.284	FIS1
1.10728e-07	-1.28403	TONSL
8.52714e-06	-1.28424	GNB1L
0.00250509	-1.28457	OVGP1
5.71608e-05	-1.2846	GABRQ
0.000197614	-1.28559	TBX2-AS1
7.2286e-06	-1.2867	CENPM
1.79595e-05	-1.28692	SPG7
1.05755e-05	-1.28724	CDK2AP2
8.96817e-06	-1.28788	SDHAF1
0.000114342	-1.2887	SMAD4
1.28322e-06	-1.28908	VPS29
0.00584238	-1.28914	SELENOP
9.65925e-06	-1.29044	NDUFA2
8.58297e-06	-1.29092	ASPHD1
1.28796e-05	-1.29108	RPS19BP1
7.53597e-06	-1.29132	S100A13
2.48141e-08	-1.29149	FLII
2.59545e-06	-1.2916	SHPK
0.000861404	-1.29287	DPP8
2.82468e-07	-1.29312	VPS16
2.3174e-05	-1.29312	C19orf24
3.23917e-06	-1.29382	MTG2
1.19648e-06	-1.29395	FGFR4
6.36318e-06	-1.29426	FAAP20
6.19734e-06	-1.29437	RPS26
0.01154	-1.29485	AC011603.4
3.82834e-06	-1.29649	NDUFS7
7.42841e-05	-1.29969	GOLT1B
6.45297e-07	-1.30262	PLPP2
1.63449e-06	-1.30288	PRMT1
2.53132e-06	-1.30329	TMEM120B
6.27065e-06	-1.30333	ATP5MPL
3.04135e-07	-1.30394	S100A14
7.87471e-06	-1.30427	PEMT
1.07579e-05	-1.3043	AC010618.1
1.59786e-05	-1.30516	COX6B1
2.73645e-06	-1.30539	TECR
1.43715e-06	-1.30581	MRPL2
1.73504e-06	-1.30658	PLEKHJ1
5.47176e-08	-1.3072	TMEM214
2.71615e-05	-1.30867	C12orf57
0.000461975	-1.31016	TPR
8.91973e-06	-1.31139	MRPL41
2.21594e-05	-1.31276	NDUFB1
1.9377e-06	-1.31308	SPAG7
0.000167088	-1.31374	GAD1
1.32608e-07	-1.31425	STX5
0.001615	-1.31486	CCDC153
7.70077e-06	-1.315	BARX1
4.05529e-06	-1.31724	SIVA1
0.00453304	-1.32018	CIR1
6.16613e-05	-1.32035	GPX1P1
1.86953e-07	-1.32106	ALG3
0.0114551	-1.32215	UNC13D
0.0072349	-1.32325	CYSRT1
0.00362143	-1.32344	LCN10
0.00145819	-1.32471	TWIST2
1.79135e-06	-1.32622	CUEDC2
1.98137e-06	-1.32625	TNFRSF12A
3.99073e-07	-1.32762	TMED3
1.89525e-05	-1.32841	EIF4EBP3
2.32462e-06	-1.32877	VPS28
7.90291e-06	-1.32966	GSTZ1
5.54259e-07	-1.32995	OAZ1
8.63035e-06	-1.33165	HCFC1R1
0.00178694	-1.33173	SETX
0.000284095	-1.33235	ZNF775
4.87818e-05	-1.33237	MALAT1
7.12158e-05	-1.334	CTU1
3.05914e-06	-1.33418	DUSP5
0.00305636	-1.33428	AC091564.7
9.02398e-06	-1.33482	SCO2
2.97504e-06	-1.33544	COPE
4.94181e-06	-1.33634	MRPL12
1.03994e-05	-1.3369	C12orf45
3.91419e-08	-1.33716	TMC6
0.000663422	-1.33821	AP000879.1
0.000370399	-1.33904	HCLS1
0.000345832	-1.33966	TUBA8
5.62069e-06	-1.33982	ATP5MF
1.07549e-07	-1.34019	TNFAIP2
1.54824e-06	-1.34055	MRPL17
3.52948e-08	-1.34118	NFKBIA
3.20806e-06	-1.34118	PAXX
0.00968528	-1.3412	RF01972
6.91642e-06	-1.34486	RPL37A
4.50781e-06	-1.34647	ZFAND2B
3.33584e-07	-1.34692	SLC27A1
7.6839e-06	-1.34752	TEN1
0.000862842	-1.3486	AGR2
1.96788e-07	-1.34958	BTBD2
0.00150951	-1.35023	AD000864.1
5.4074e-05	-1.3504	STX8
1.70233e-05	-1.35115	FZD2
1.31351e-06	-1.35152	EIF6
0.0064405	-1.35175	AP003419.1
3.30117e-06	-1.35214	MPND
4.0866e-07	-1.35344	SPSB3
0.00106369	-1.35496	ETV2
0.00446515	-1.35781	LINC01023
0.00138873	-1.35878	ZNF84
1.79151e-07	-1.35953	STXBP2
1.24219e-05	-1.36046	IRF7
2.11126e-07	-1.36123	TBL3
6.82454e-07	-1.36135	PPIB
3.41311e-06	-1.36174	BLOC1S1
7.72103e-08	-1.36175	NME1-NME2
1.24851e-07	-1.36198	PCIF1
0.00442212	-1.36274	RFLNA
9.06212e-06	-1.36276	PRPF40A
6.42093e-07	-1.36335	RPSA
7.17536e-05	-1.36419	ART5
8.47675e-07	-1.36537	NMRAL1
9.84379e-06	-1.36586	PAM16
7.49332e-05	-1.36614	TMEM53
0.000201521	-1.36708	TESC
0.00945033	-1.36753	MIR210HG
0.000941158	-1.36758	RP9P
3.79384e-06	-1.36975	WDR83
3.58696e-07	-1.37022	SLC9A3R2
9.64334e-07	-1.37044	TMA7
1.16542e-05	-1.37088	ZNF524
7.29322e-06	-1.3714	ZNF593
1.80622e-06	-1.37365	UBXN11
6.36259e-06	-1.3743	PVT1
1.4319e-06	-1.37441	TIMM13
8.17307e-07	-1.37488	RBX1
8.18355e-07	-1.37615	AIP
3.81036e-06	-1.37677	HOXB13
0.000318374	-1.37733	ICA1
2.61194e-06	-1.37793	AURKAIP1
2.79458e-05	-1.37904	DDIT4
1.50061e-06	-1.37949	RPLP2
3.01639e-08	-1.3799	CLDN7
1.30488e-06	-1.38094	MPST
8.06479e-07	-1.38161	ZNF358
7.36415e-07	-1.38219	YIF1B
1.79787e-06	-1.38248	RPS9
1.12888e-07	-1.38264	MED8
2.13197e-06	-1.38374	PHETA1
6.35677e-07	-1.38429	PUSL1
0.000291051	-1.3847	RSRC2
3.07978e-06	-1.38491	GPX1
2.61345e-06	-1.38554	AC024592.3
6.13899e-05	-1.38842	HES4
1.97997e-06	-1.3887	RPL18
2.68568e-05	-1.3898	AC098934.1
1.1723e-06	-1.38983	AC129492.1
7.44875e-05	-1.39126	KAZALD1
6.30211e-06	-1.39191	EFNA1
5.13989e-07	-1.39205	PSMB3
2.11071e-06	-1.3923	ZNF581
4.30327e-06	-1.39288	S100A11
0.00235366	-1.39604	AQP3
5.05716e-06	-1.39761	LAMTOR4
0.00056234	-1.39787	SULT1A4
0.00161556	-1.39843	CDH15
3.64237e-09	-1.39881	AHCY
2.65838e-06	-1.40081	VPS37D
6.29369e-05	-1.40114	NR1D1
3.33071e-05	-1.40114	VAX2
3.00263e-06	-1.40135	UQCRQ
0.00143089	-1.40185	AC106886.4
4.74472e-05	-1.40191	ANGPTL2
4.57694e-06	-1.40221	ENDOV
2.58828e-06	-1.40228	THAP3
9.66804e-08	-1.40304	LTBP3
5.06356e-06	-1.40459	PPP1R14B
5.01785e-09	-1.40506	TRIP10
1.8197e-06	-1.40567	RPL18A
0.00495019	-1.40645	ZBTB3
1.30646e-05	-1.4094	NOXA1
3.6946e-07	-1.40943	MRPS34
0.000824535	-1.40967	MAP3K8
2.66732e-07	-1.41164	ZNF444
5.29873e-06	-1.41207	COX14
6.22061e-07	-1.41216	NDUFAF3
1.52358e-06	-1.41274	FAHD2B
1.56223e-07	-1.41296	ZFPL1
1.19224e-08	-1.41394	C6orf48
1.30595e-07	-1.41605	CDT1
7.39694e-07	-1.4167	TMEM258
3.83385e-07	-1.41675	MRPL14
1.12268e-06	-1.41703	RPLP1
1.42953e-06	-1.41834	SERF2
0.000803976	-1.4188	TMEM61
4.16646e-07	-1.4188	RPL27
2.13082e-07	-1.41919	CRIP2
1.69532e-06	-1.4193	GRASP
4.58994e-06	-1.41984	PTMS
1.75387e-05	-1.42277	UNC5D
6.78506e-07	-1.423	RPS11
5.93024e-06	-1.42358	CA5BP1
0.000224207	-1.42492	FAM126B
3.45295e-05	-1.42544	DES
4.6796e-08	-1.42576	TROAP
1.62293e-07	-1.42626	FKBP2
3.282e-07	-1.42748	HSD11B1L
2.28219e-05	-1.43028	MTLN
4.95763e-07	-1.43115	CLDN3
0.0108586	-1.432	DENND2A
8.82755e-06	-1.43217	SLIRP
1.17619e-08	-1.43243	MYO18A
9.34825e-07	-1.43251	NDUFB11
1.65809e-08	-1.43252	DAPK3
2.19082e-07	-1.43272	TMED1
5.06277e-07	-1.43478	PMM1
2.50411e-07	-1.43488	SRA1
6.20653e-05	-1.43608	VCX3B
1.90792e-05	-1.43703	NAT14
3.58413e-07	-1.43927	UQCC2
1.12246e-07	-1.44156	FBXW9
6.76284e-08	-1.44202	LSM4
0.00994554	-1.44214	MUC5B
4.08569e-06	-1.44374	TRAPPC2B
1.09018e-08	-1.44387	MKI67
3.31108e-06	-1.44492	SERTAD1
0.000800582	-1.44531	GJB3
5.70036e-09	-1.4457	DDX54
1.8335e-06	-1.44646	RNF181
0.00536618	-1.44739	AC239868.1
8.6125e-09	-1.44789	HID1
9.1601e-07	-1.4491	OXLD1
2.89625e-07	-1.44918	PAFAH1B3
7.01512e-06	-1.45003	INPP5J
2.88835e-06	-1.45046	H1FX
1.08975e-07	-1.4505	LIG1
0.00273609	-1.45632	AL162231.2
1.24765e-06	-1.45665	DNPH1
0.00269923	-1.45793	WIPF1
2.09057e-07	-1.45827	SNRPD2
0.00551001	-1.45969	HIST2H2AA4
1.30071e-05	-1.46167	SEM1
0.000887748	-1.46428	SNHG9
6.5132e-08	-1.46472	NOP53
8.59103e-07	-1.46596	UBL5
2.7085e-06	-1.46603	NDUFA1
7.22992e-07	-1.46696	RHOV
1.60091e-06	-1.46985	LIN37
7.57601e-07	-1.47265	DYRK1B
0.000438304	-1.47316	ESCO1
1.26719e-06	-1.47459	THOC6
3.66729e-07	-1.47527	WFDC2
6.35706e-08	-1.47572	LTBP4
9.04639e-06	-1.47793	AP001816.1
5.88234e-07	-1.47858	POLR2I
2.3928e-07	-1.48064	FAU
0.00498723	-1.48078	MMP11
7.33929e-07	-1.48119	MZT2B
9.20839e-06	-1.48365	EP400P1
2.88884e-06	-1.48504	BCL7C
3.62461e-07	-1.48524	SH3BGRL3
4.50996e-06	-1.48536	PRR36
5.21186e-08	-1.48677	ORAI1
1.77281e-06	-1.48679	ECI1
4.40816e-07	-1.48806	EDF1
4.31168e-07	-1.48861	ALKBH7
2.45379e-07	-1.48972	MCRIP2
0.00111589	-1.49138	AC241585.2
1.51733e-05	-1.49166	S100A10
0.0033496	-1.49231	CCDC151
3.88319e-07	-1.49447	EEF1AKMT4
0.000255503	-1.49459	HLA-C
1.06312e-07	-1.49575	CKS2
0.000158375	-1.4976	AC007969.1
0.00150018	-1.49776	SPON2
9.94772e-07	-1.49904	MACROD1
3.78521e-11	-1.49931	AARS
2.17331e-07	-1.50037	NDUFS8
1.59855e-07	-1.50122	YBX2
3.57566e-09	-1.50146	NGEF
2.07158e-07	-1.50209	RPL28
7.74773e-08	-1.50219	CISD3
0.000133627	-1.50487	THEMIS2
3.27209e-07	-1.50817	RELB
4.22128e-07	-1.50823	MZT2A
5.75961e-06	-1.50836	NRTN
6.84113e-08	-1.50907	ACADS
1.12036e-05	-1.50919	WWOX
2.80584e-07	-1.51171	RPL35
6.73252e-08	-1.51188	MRPL27
[truncated: 757 more rows]
