# Supplementary material for: TRPS1 regulates the opposite effect of progesterone via RANKL in endometrial carcinoma and breast carcinoma
Source: Cell Death Discov. 2023 Jun 21;9:185. doi: 10.1038/s41420-023-01484-0 (PMC10284899; doi:10.1038/s41420-023-01484-0)
Supplement: Supplementary file 12 — Supplementary material 2 [file 41420_2023_1484_MOESM12_ESM.xlsx]

## Sheet: Sheet1
Pvalue	Log2FC(T47D_M/T47D_NC)	Gene name
7.06583e-26	12.4504	PCDH17
1.01208e-18	10.5437	SCRG1
1.46285e-18	10.4912	ZBED2
7.78951e-17	10.004	FETUB
6.26255e-15	9.42488	CA4
4.14964e-41	8.90859	VSIG8
7.44777e-13	8.83	KRT6A
6.88988e-13	8.79606	FCGR3B
1.78539e-11	8.36513	FCGR3A
8.49068e-42	8.18154	TRIM22
1.18139e-06	8.16196	ZNF436
1.07831e-09	7.85614	KRT5
8.14771e-10	7.82148	CDSN
6.77931e-10	7.81721	SLC26A3
7.78325e-10	7.79617	AKR1D1
3.16343e-10	7.73121	RBP2
0	7.6465	S100P
0	7.53012	SLPI
1.33288e-09	7.50039	PGC
2.57121e-09	7.39133	MOGAT2
4.49717e-12	7.34276	CWH43
6.8187e-08	7.11339	PRPH2
9.49158e-08	7.0603	RP1
2.72983e-07	6.90316	OLFML2B
1.28719e-150	6.82709	ZBTB16
2.7319e-10	6.79862	LTF
2.59086e-64	6.78081	SLC15A2
1.22271e-07	6.73176	EGFLAM
6.28121e-10	6.70314	TNFSF14
1.24135e-68	6.69534	F3
4.55977e-30	6.63682	PKP1
2.664e-06	6.58911	PEBP4
1.00231e-61	6.50506	FRMPD1
5.02524e-06	6.43223	G6PC
5.31498e-64	6.42285	SERPINA5
3.6485e-53	6.41035	KRT16
6.81901e-06	6.37639	KRT89P
1.56815e-06	6.27437	SOCS2
1.18829e-05	6.24133	PI3
1.97868e-05	6.2122	ZNF366
6.75796e-46	6.20835	HGD
2.27213e-08	6.20469	BBOX1
2.87959e-06	6.18523	PLA2G4E
3.28818e-06	6.16397	KRT6C
3.4576e-05	6.05831	PSAPL1
1.60701e-17	6.02945	SGCD
1.69916e-07	5.89931	ADAMTS17
3.01934e-31	5.8932	BTBD11
7.90584e-05	5.8929	SLC2A14
1.13896e-145	5.88076	SGPP2
0	5.87647	GNMT
2.5e-07	5.83241	SPATA41
1.77574e-05	5.78826	CT75
2.22287e-05	5.77724	SIGLEC1
0.000159336	5.75073	PHGR1
0.000250541	5.7182	KRT2
2.90696e-05	5.71817	VWF
0.000218273	5.71699	KRT78
0.000218796	5.70577	CAVIN2
0.000260323	5.68561	CALML5
0.00022839	5.67208	KRT73
3.42496e-05	5.65345	SHOC1
2.23646e-09	5.64341	CSF3R
1.3521e-16	5.58669	PHACTR3
6.82215e-05	5.52733	ZP1
2.59605e-88	5.51108	CHRM4
1.7257e-11	5.50353	CD53
0.000600753	5.49969	SPINK13
2.86488e-06	5.47024	MYBPC1
1.6583e-175	5.46685	THRSP
8.65977e-05	5.46577	KANK4
0.000561422	5.46012	FAP
1.01043e-34	5.43348	HSD17B2
0.0001032	5.42041	CPEB1
1.41796e-16	5.41814	RASD1
0.000153876	5.41812	GCNT4
9.44151e-258	5.39356	CLDN8
0.00111994	5.39056	LGALS9C
0.000784976	5.38877	CIDEB
5.91831e-06	5.37341	OCA2
0.0011247	5.35721	STAT4
1.77469e-189	5.33682	ACOT11
8.18733e-06	5.25278	C11orf96
0	5.24189	BMF
1.77943e-29	5.23558	SEPTIN14
1.01548e-67	5.23006	ALPL
0.001709	5.21393	SLED1
8.57095e-16	5.16116	CAPN6
0.000360444	5.14267	SLC2A9
0.00248042	5.1205	ADCY5
0.000391366	5.11806	PCSK9
9.84194e-10	5.11513	ALOX15B
0	5.09023	HSD11B2
0.000547849	5.07161	MYO1A
0.00340572	5.06517	KY
0.000802602	4.99454	EMILIN3
2.45726e-16	4.98955	PLB1
0.00397872	4.98694	CGB3
0.00449809	4.97697	ODF3L1
3.72478e-196	4.97637	TM4SF1
0	4.9763	SERPINA3
3.82265e-98	4.95356	ANXA1
4.45955e-05	4.94117	TNNT2
2.00811e-91	4.93384	SGK1
6.74946e-131	4.93309	GABRQ
8.16564e-07	4.90118	CAMP
0.00633932	4.86368	MIR3150BHG
0.00666213	4.82776	MROH7
8.88493e-05	4.81737	CHRDL2
0.00708563	4.78999	PRR20G
7.21505e-08	4.7755	C14orf180
0.00985273	4.77087	NRN1L
0.00918864	4.73184	SLC6A19
2.69241e-06	4.72019	CASQ1
0.011734	4.71796	OC90
0.0130608	4.70624	SVIL2P
0.00990236	4.70264	RCAN2
0.00997096	4.68267	CNGB1
0.0111465	4.67376	ANXA8L1
6.23428e-14	4.65301	PRICKLE1
2.06794e-93	4.65033	ZNF812P
0.000250278	4.63107	SV2B
0.0137592	4.61169	DKK4
0.000254068	4.59437	PADI4
0.00302033	4.58742	CORO2B
2.35399e-283	4.57093	TMEM63C
8.42236e-27	4.54206	TMEM266
0.0170735	4.53957	RLBP1
0.00384467	4.53832	GP2
0	4.53661	MAFB
5.53224e-28	4.52311	FAXDC2
0.0189292	4.50255	SLC22A14
0	4.49127	SOD2
0	4.48765	CEBPD
0.000399988	4.48742	SPOCK1
0.0180279	4.48442	FRMD1
0.000629085	4.36489	TMPRSS11E
3.67201e-05	4.34601	COL23A1
0.0104385	4.30352	TUBA3D
0.00110611	4.29541	PTGER1
5.40564e-12	4.27524	ELFN2
0	4.26067	SCUBE2
0	4.23741	ATP1B1
3.57316e-37	4.20276	PNMT
4.02195e-07	4.20001	GRM6
9.36712e-84	4.19097	MMP28
0.00173851	4.18564	MUC5AC
4.46609e-164	4.17257	TRNP1
2.55092e-12	4.15581	TESC
4.64987e-25	4.1483	FAM49A
6.38091e-12	4.12033	CREB3L1
9.57596e-23	4.11774	DUSP14
0.0127776	4.10903	CTRB2
5.52393e-16	4.10518	ATP1A4
0.0128784	4.08983	TM4SF18
2.28756e-06	4.04936	CNTNAP3C
4.56676e-46	4.03904	ANKRD35
8.04483e-144	4.03018	STMN3
0.0153734	4.02757	CERS3
1.06945e-87	4.00573	LRRC31
0.00354118	3.99431	KCNN3
1.41698e-47	3.98605	PHOSPHO1
0.0202191	3.97322	PGA4
0	3.91546	ATP1A1
0	3.89491	ACSL1
0	3.89138	BCL6
3.51293e-08	3.88836	KRT6B
5.9295e-06	3.88818	GSDMC
3.86521e-48	3.86394	ARMC12
2.85089e-223	3.8424	TFCP2L1
2.53037e-24	3.82463	HS3ST3B1
1.59518e-38	3.79479	CAPN8
4.91883e-24	3.79235	AGT
2.82657e-82	3.78648	LIFR
7.05827e-42	3.77971	CHI3L2
4.00154e-07	3.77844	ADAM33
3.20071e-105	3.77416	TRIM29
3.85381e-06	3.76692	MEMO1P1
2.2772e-05	3.75567	ERICD
2.71931e-196	3.75364	PLLP
0.000915294	3.74987	MUC21
0	3.74565	FBXO32
0.00925192	3.74435	TMC1
1.21132e-302	3.74093	CYP27A1
8.96072e-16	3.71708	CNTNAP3
2.74443e-21	3.7072	ABCC8
5.52119e-09	3.70601	MYO1H
4.94342e-84	3.69889	JAK2
0.00139305	3.68803	KCNE1
2.58808e-13	3.68036	ACKR3
2.90633e-25	3.67482	SERPINE2
7.0878e-12	3.6688	FUT6
7.32024e-08	3.66079	DEFB132
4.64378e-07	3.65836	NOG
2.30746e-104	3.65447	NELL2
0	3.65231	PPL
0	3.62888	FKBP5
1.54491e-15	3.6258	INPP5D
4.39385e-76	3.59928	SCNN1G
2.18772e-05	3.59501	AP3B2
2.39331e-59	3.57846	ACOT6
8.98801e-55	3.57155	DNAH5
0	3.56429	SOD2
0.000102385	3.55332	CYP4F8
2.71987e-05	3.55272	AKNAD1
0.000176504	3.5379	SLC16A7
1.59499e-13	3.53442	ARHGAP24
2.86791e-57	3.5343	PRDM1
3.57484e-96	3.53152	AKR1C3
0	3.52254	C3
7.97496e-36	3.50206	COL6A2
8.12046e-265	3.48786	EPHB6
9.97466e-252	3.48329	TBC1D8
4.19966e-07	3.47169	DLL4
1.20257e-06	3.46374	KNG1
0.0046405	3.45903	SCEL
5.47879e-05	3.45622	NNMT
7.29857e-120	3.4462	ATP6V1C2
0	3.44174	PRR15
7.08869e-136	3.42892	KLF5
1.56401e-05	3.42549	SCUBE1
0.00743876	3.41455	HBA2
4.70472e-26	3.40808	NOTCH2NLC
5.51724e-15	3.38578	FLRT3
1.08094e-11	3.37781	CNGA1
0.00155544	3.37041	PLEKHG1
3.59502e-05	3.36576	PSORS1C1
7.43645e-129	3.35896	ABLIM3
0	3.34037	DPYSL2
9.31887e-05	3.33684	COL28A1
1.10514e-07	3.32988	ST6GALNAC1
5.62246e-27	3.32927	TMEM91
5.49863e-09	3.3245	CHI3L1
2.15651e-288	3.29205	STAT5A
8.39054e-86	3.28869	C1orf116
3.21455e-05	3.28124	PART1
1.66641e-19	3.2757	KCNC1
6.33977e-121	3.26557	ARHGAP26
0	3.25065	MRAS
0	3.24477	STOM
1.65655e-96	3.24231	NANOS1
6.14061e-05	3.22732	OR2A20P
7.40598e-140	3.22488	FSCN1
0.00819557	3.21109	SLC2A5
7.41319e-110	3.21091	KLF15
1.20091e-204	3.21018	GLRX
1.19046e-55	3.20588	PLCB2
5.5519e-247	3.19121	UNC5B
2.73388e-33	3.18444	AKR1C2
2.17461e-205	3.17968	SLC31A2
5.46874e-61	3.16766	ABCA1
0.0113612	3.16532	NRG2
9.77343e-216	3.16419	FOSL2
1.08241e-07	3.16237	TTC36
6.98626e-05	3.16039	OPRK1
0.00237078	3.1532	RYR3
0.0115597	3.14886	HS3ST6
3.57952e-05	3.13927	FZD8
3.9138e-05	3.13221	DCST1
0.0007228	3.12723	GDPD2
8.33221e-109	3.11289	ZBTB7C
2.17802e-58	3.11278	PDK4
1.21516e-09	3.10732	DAPP1
0	3.10614	P4HA2
0.000284104	3.0924	TMEM132B
0.000414559	3.09008	CFAP65
1.06825e-10	3.07304	SCGB2A1
2.6195e-05	3.06934	HPD
5.98224e-69	3.06754	ANXA3
0	3.04808	MYO10
6.38154e-28	3.03236	IMPDH1P5
2.58103e-108	3.03131	ZNF750
6.93597e-10	3.02921	EWSAT1
3.26238e-11	3.02036	S100A8
9.21372e-15	3.0092	RBP1
2.24593e-15	3.00409	CD14
1.39438e-174	3.00346	MAPRE3
3.75632e-38	2.99757	CD164L2
0.00279855	2.99435	BEAN1
0.00615038	2.99254	KLHL10
0.000693207	2.96365	ACE2
7.53435e-25	2.94991	ZDHHC14
2.46018e-35	2.94985	ITGB8
3.47004e-32	2.93892	FUT3
6.03032e-112	2.93047	CALD1
4.0615e-27	2.91439	JAG1
2.35446e-42	2.91018	TTC22
1.49194e-134	2.88746	AQP3
1.7777e-164	2.88126	MTX1P1
2.02588e-08	2.87654	C2CD4A
6.99176e-158	2.87262	RDH10
0.00122199	2.8719	LEXM
0.000888136	2.85229	MRVI1
2.01488e-14	2.84752	LCAL1
6.97189e-109	2.8327	BARX2
0	2.83239	CD59
3.72856e-14	2.83174	EAF2
1.14304e-72	2.80404	SDR16C5
2.12853e-15	2.80004	FYB2
2.88662e-196	2.79481	TNFSF13
0	2.79046	ST3GAL4
8.91596e-122	2.79003	KLRG2
1.78406e-35	2.78855	AZGP1P1
1.27394e-109	2.77264	EMP1
2.48359e-228	2.76598	TSC22D3
3.83972e-97	2.76366	ARL4A
0	2.75292	SQOR
7.95361e-222	2.7424	TIPARP
5.45197e-35	2.73819	CITED1
4.13422e-05	2.73753	STUM
1.40233e-86	2.73089	ADGRA2
2.12056e-229	2.73037	ACSF2
1.14013e-264	2.7299	IL20RA
0.000148925	2.72506	KCNS2
2.37137e-31	2.72379	PALMD
7.47903e-191	2.71339	KANK1
6.2933e-10	2.71196	SGK2
0.000242372	2.7035	PPP1R14C
4.5609e-181	2.69706	SRD5A1
0.0126194	2.69487	KRT32
0	2.69446	NFKBIA
7.88123e-17	2.69345	KLHL38
1.17234e-284	2.68709	KCNMA1
1.37265e-137	2.68662	KLF4
7.98879e-68	2.67989	NPW
0	2.67622	NET1
5.60625e-182	2.67054	CSRNP1
7.13516e-254	2.669	SH3BP5
2.34898e-252	2.66698	SERINC5
4.85718e-48	2.6576	OTULINL
1.14572e-09	2.65274	PLA2G10
0	2.64645	SAT1
0.00143532	2.64553	TUBA3E
3.86292e-51	2.64226	MAFF
1.72843e-23	2.64203	PAQR5
0.00116732	2.6393	SYT11
5.72116e-18	2.63738	RDH16
0.013091	2.63305	ENDOU
0	2.63151	CD9
2.44216e-246	2.63073	FASN
1.0577e-25	2.6305	S100A14
0.00721666	2.60874	SRMS
3.62677e-234	2.60791	HSPB1
9.56218e-28	2.60423	KCNB1
1.5715e-05	2.60276	GPR87
4.51464e-06	2.59995	CARMIL2
7.9214e-69	2.5986	FOXO1
2.2727e-28	2.59736	FRAS1
6.26486e-26	2.57685	CHN2
0	2.56046	CD44
3.85191e-05	2.55479	ADRB2
0	2.55461	TXN
3.03989e-11	2.54548	NR4A2
3.51293e-99	2.53601	CCDC9B
0.00882702	2.5303	TMEM273
1.43561e-137	2.50529	RASAL1
4.91138e-176	2.50344	PIM2
4.68203e-73	2.50253	ACVR1
0	2.50086	WWC1
2.90267e-139	2.47665	HMOX1
6.00182e-117	2.47482	S100A1
2.85988e-21	2.47386	ACPP
0.00915543	2.46537	SDR9C7
1.84532e-72	2.45623	S100A9
0.0139522	2.45554	SLC35F1
1.66662e-105	2.45525	TNFRSF10A
5.8079e-63	2.45462	CDKL5
7.39887e-221	2.45382	LAD1
7.07727e-06	2.45308	SH3TC2
2.07198e-298	2.44273	DHCR24
1.16744e-73	2.4373	MPHOSPH10
1.41067e-60	2.43626	ISG20
6.38775e-05	2.43487	GJB6
0.0136503	2.43163	TRIB2
2.21693e-286	2.43031	ELOVL5
1.65574e-103	2.42913	CITED4
3.367e-77	2.4286	VTCN1
3.8003e-123	2.42811	EGF
2.5206e-09	2.4243	GNA14
2.48687e-47	2.42338	OSR2
3.80458e-110	2.4222	ENC1
5.89678e-131	2.41556	SP6
2.18386e-278	2.4137	DBI
3.9776e-07	2.41073	TAT
2.2132e-18	2.40988	AASS
1.35451e-05	2.40867	CYP4Z1
8.85443e-206	2.40082	HOMER2
6.0732e-152	2.39648	SH2D4A
1.22204e-233	2.39483	MUC1
0.000281784	2.39463	PLAG1
5.091e-129	2.39228	OGFRL1
9.64838e-57	2.38718	SLC25A18
2.20138e-10	2.38179	RASGEF1B
9.94294e-13	2.36116	KCND1
2.00409e-135	2.36114	IL6ST
9.43173e-05	2.35573	TP53AIP1
3.72561e-183	2.35169	ARL4D
0.00549714	2.35121	SLC22A1
2.62674e-208	2.33805	PACSIN1
5.73503e-07	2.33794	ORM2
8.7754e-108	2.33781	KCNJ11
9.93266e-196	2.3337	PDLIM1
1.33132e-286	2.33116	ZFAND5
6.9887e-57	2.31612	STEAP4
0.0101349	2.30263	CYP4B1
8.26116e-12	2.29132	DTX1
2.60345e-98	2.28955	SLC49A3
7.74484e-163	2.28767	QSOX1
1.74704e-303	2.28705	GM2A
1.52534e-148	2.28679	ABTB2
9.67182e-72	2.28671	MAN1A1
0	2.28495	LGALS3
3.49292e-27	2.28371	CRYAB
1.00821e-147	2.28241	ARHGAP27
0.00507169	2.28236	ECHDC1
0.0175295	2.27394	PODNL1
9.20657e-49	2.27267	MTCL1
4.72267e-86	2.27163	STK3
3.89483e-53	2.26186	SYBU
1.34422e-19	2.26031	RPS6KA2
2.12643e-170	2.25951	NEDD4L
6.78676e-152	2.25628	MMP15
1.24523e-138	2.25285	LPCAT3
0.0192016	2.25187	ACTBP11
1.50066e-09	2.24829	ICA1L
3.91979e-124	2.24811	GNPTAB
0.000650858	2.2481	TEKT4
2.1607e-56	2.24744	FOS
9.55559e-269	2.24666	S100A10
2.99033e-136	2.24628	PLEKHF1
6.3897e-20	2.24623	CIB2
3.58605e-15	2.2458	ZNF541
2.78124e-158	2.24365	FAM107B
1.3644e-30	2.24229	NKPD1
0.0137841	2.23613	CCDC177
1.77331e-67	2.23612	LNX1
3.83171e-297	2.23522	EFHD1
4.91592e-61	2.23336	GLDC
3.40087e-138	2.23333	ERRFI1
5.52479e-138	2.2326	SELENOP
8.89303e-284	2.23036	NUPR1
1.28797e-256	2.22995	SLC22A23
1.40039e-07	2.22612	FAM53B
0.00967854	2.211	PTHLH
2.89215e-13	2.21077	KMO
1.3118e-27	2.20614	TMEM61
8.01381e-87	2.20393	ELL2
3.19649e-49	2.20274	KCNC4
2.58248e-154	2.19871	ST3GAL1
2.65657e-05	2.1938	KCNN4
7.33862e-47	2.18907	C13orf46
1.76219e-83	2.18188	MTSS1
0.00494234	2.17455	KCNRG
0.00036277	2.16952	SRPK3
1.83294e-108	2.16849	DIPK2A
4.02833e-08	2.16419	RGS20
2.13716e-11	2.16289	SLC37A2
2.74924e-191	2.15825	ARHGEF37
0.0142438	2.15667	MEI4
6.51216e-06	2.15555	ASPG
3.38317e-43	2.14398	RASL10B
1.09456e-162	2.1428	ZNF652
5.73938e-222	2.1413	NBPF14
2.73276e-213	2.14057	SLC29A2
1.12821e-175	2.13828	NBPF10
4.52948e-183	2.13671	LCMT1
6.42188e-10	2.13528	RDH12
3.54347e-26	2.13486	AK7
2.06087e-115	2.13184	MARVELD1
2.37299e-301	2.13183	PXMP4
0.00167724	2.12787	KCNV1
1.32626e-44	2.12644	SLC23A1
3.14741e-118	2.12107	SREBF1
2.92062e-07	2.1191	CASP1
2.37987e-174	2.1183	CREB3L2
2.28664e-206	2.11467	NOTCH2
2.09963e-180	2.11039	PISD
2.17247e-05	2.10974	SERPINB8
4.84697e-109	2.10113	NOTCH2NLA
1.97358e-16	2.09203	CCDC96
9.12499e-60	2.09187	RPS6KA5
6.23887e-59	2.08797	GRIK4
4.78943e-79	2.08771	DUSP1
8.75278e-06	2.08371	CACNB2
1.09113e-56	2.07793	PLA2G4B
3.50089e-08	2.07263	SDAD1P1
1.92088e-191	2.06979	VDR
2.2607e-127	2.06642	MFSD6
0.000726753	2.06588	CSTA
2.69894e-44	2.06334	SPSB1
9.5601e-185	2.06013	ANO6
1.33163e-181	2.05562	AACS
1.16919e-239	2.05335	GBA
2.6475e-240	2.05211	DOP1B
1.0291e-257	2.04738	CLMN
1.15134e-176	2.0403	TBC1D20
5.69415e-11	2.03887	MAMLD1
4.10847e-10	2.0338	RASGRP1
1.20432e-05	2.03281	ADRA2B
4.38177e-96	2.02953	AFMID
9.86978e-43	2.02266	KCNH1
9.16925e-133	2.01576	ALDOA
4.95723e-11	2.01571	CEACAM19
5.77821e-39	2.0156	TLCD4
2.89507e-183	2.01508	AK4
1.28764e-20	2.01403	ATP13A4
8.42541e-74	2.01199	GLCE
3.68029e-188	2.00926	NEO1
7.56987e-46	2.00802	ZIC2
1.79337e-121	1.99477	NAGK
0.0112377	1.99102	LIPG
5.03115e-39	1.99067	SRGAP1
2.65177e-173	1.99065	AZGP1
4.39635e-05	1.99016	CPA4
2.46321e-170	1.98861	ABHD12
8.29286e-22	1.98127	RFX3
0.0149287	1.98107	TOX3
0.00684888	1.977	PSCA
3.00458e-28	1.97364	CDK5R1
2.15734e-08	1.97208	ATL1
2.07022e-11	1.97054	FZD9
7.73896e-152	1.96849	GPR137B
4.82368e-179	1.96469	SLC5A6
0.00691052	1.96201	GPR35
4.57102e-24	1.95999	ARL4C
8.23632e-119	1.95535	ATP10A
3.62639e-93	1.95327	ABCG1
0.00126206	1.95288	MAP3K15
2.04729e-106	1.94504	ASTN2
5.74955e-21	1.94316	DNAJB4
3.32167e-60	1.9412	TTC21A
8.95568e-37	1.94064	CREM
0	1.93988	SCD
3.14596e-46	1.93917	KAT2B
3.05456e-98	1.93324	ACSL3
0.0024972	1.93054	MLNR
1.70521e-83	1.92874	TLN2
1.73975e-05	1.92654	IL20RB
7.22632e-92	1.92588	MBD4
2.9797e-98	1.92384	CRAT
1.75662e-45	1.92158	BMP2K
1.08696e-11	1.92016	EFNB2
3.59961e-117	1.91659	AKAP13
6.70054e-47	1.91395	LDLRAD4
7.23983e-107	1.90773	SEMA4B
6.05047e-27	1.90449	KCNG1
1.3147e-16	1.90391	PITPNM2
3.37211e-130	1.89893	IFT122
3.7843e-43	1.89661	ZC3H12A
3.63405e-22	1.89539	FAM83A
0.0162973	1.89058	CSF2RB
1.0178e-67	1.89012	RASD2
4.68912e-151	1.87901	BNIP3L
3.42596e-64	1.87614	RCL1
9.3514e-12	1.87549	RANBP17
6.51782e-105	1.87518	TENT5B
5.20598e-43	1.87495	SLC41A2
1.12882e-89	1.87492	THBS3
1.91386e-50	1.87289	MS4A15
4.33629e-130	1.87102	RASGEF1A
0.0138901	1.87034	CFAP206
0.00208976	1.86755	ZCWPW2
1.54234e-84	1.86542	BCAR1
0.000397846	1.85495	CCDC152
2.76522e-55	1.85342	SLC2A10
1.32029e-65	1.85215	THRB
0.00687172	1.84732	FAM166B
1.94289e-46	1.84118	NPHP3
6.49391e-72	1.83326	TMEM265
7.47451e-75	1.82852	PLEKHM1
1.26581e-68	1.82627	HIST2H2AA4
1.03436e-65	1.82533	PLEKHG6
0.00111855	1.82135	KLHDC7B
5.38452e-238	1.81764	DSP
2.81978e-53	1.81514	CCDC69
2.5505e-45	1.80645	TRIM24
6.6836e-60	1.80501	RGS10
5.62453e-145	1.80152	GLTP
6.42444e-63	1.79557	PIK3R1
2.34248e-142	1.79531	IVD
2.41197e-10	1.7948	IPO5P1
1.21372e-139	1.79461	EPAS1
8.96467e-110	1.79434	MTMR12
3.2633e-96	1.79024	DIXDC1
1.02511e-286	1.79008	AHNAK
1.12519e-10	1.7882	CYP26A1
1.67713e-65	1.78739	SFMBT2
9.70651e-92	1.78666	OPLAH
4.66044e-231	1.78537	GLUL
1.01258e-141	1.77928	CAMSAP1
0.00485001	1.77826	KIRREL3
9.7708e-09	1.77823	SLC8A2
7.12202e-81	1.77792	STX12
5.74385e-94	1.77122	PNRC1
3.43602e-26	1.77059	SLC44A3
2.28404e-82	1.76849	TLE1
8.59035e-75	1.76726	TRIM16
0.000624884	1.7667	MSN
6.35622e-70	1.76581	MTRNR2L1
0.000586842	1.76402	KCNG3
8.3641e-97	1.76159	SPTSSA
3.18479e-40	1.75775	RNF144A
2.07863e-56	1.75585	ADD3
0.00185735	1.75233	TNXB
4.52444e-81	1.75117	EPB41L4B
8.31061e-06	1.74775	PTPRH
1.85759e-07	1.74233	AVIL
0.000519473	1.74116	C2
9.60885e-77	1.7392	NBPF19
8.8297e-76	1.73779	RAPGEFL1
4.54853e-70	1.73587	BLNK
1.17768e-137	1.73556	GNA12
1.63986e-80	1.73482	C9orf152
2.42278e-30	1.73453	GAS7
0.000223053	1.73239	WNT5A
1.56809e-42	1.73204	FBXL3
1.74433e-55	1.73078	ORAI1
3.97729e-99	1.72926	HSPB11
3.32777e-24	1.72862	GREB1L
0.000942494	1.72532	LINGO1
4.79575e-07	1.7239	HPGD
0.00283125	1.7195	ENPP3
7.57801e-11	1.71751	NFE2
8.57516e-11	1.71365	TNFAIP8L3
1.5756e-83	1.70609	HIST2H2AA3
6.4784e-112	1.7056	ARRDC1
6.58887e-74	1.70156	TOM1
1.05679e-164	1.69656	TEX2
2.31078e-93	1.69541	MEAF6
0.000130065	1.69137	SUSD5
3.84872e-07	1.68342	NABP1
6.25518e-50	1.68324	YPEL2
0.0204268	1.67962	WAS
4.14831e-05	1.67854	A2ML1
2.04692e-100	1.67537	PSMG4
1.34337e-81	1.67281	PIEZO1
1.20837e-05	1.67205	MEX3B
1.66282e-32	1.67161	KLF9
4.74922e-07	1.66701	SLC35E2A
0.00384425	1.66656	PDGFRL
3.29632e-09	1.66645	TATDN2P2
1.94331e-44	1.66632	GPR153
2.83231e-76	1.66168	PCBP4
0.00915041	1.66151	NBPF4
0.000539799	1.66062	EIF4EBP3
0.00111864	1.65792	FIBIN
2.38608e-15	1.65627	RTL5
6.82464e-141	1.65427	DDIT4
0.00263178	1.65348	ADORA2B
2.29028e-211	1.65336	ANXA2
0.000272844	1.65111	DUOX1
1.64602e-36	1.64861	CASTOR1
2.51586e-65	1.64801	ZNF276
4.88683e-124	1.64384	ATP6V0D1
7.74903e-80	1.64274	MSRB1
0.000612582	1.64227	TMIE
5.86247e-40	1.64213	FRK
4.04283e-86	1.64065	PCDH1
1.86683e-80	1.63784	BICDL1
1.38439e-81	1.63615	BCL7C
2.87842e-63	1.63467	FXYD3
5.55659e-133	1.63126	MAP2K1
9.54505e-95	1.63039	DLG5
1.71911e-51	1.62907	GUCY2D
1.08624e-145	1.62871	CD24
2.14484e-44	1.62704	TSPAN33
9.46336e-23	1.62554	LYST
4.48843e-54	1.62538	ZFHX3
0.000833292	1.62397	UCA1
1.56585e-15	1.62113	ARHGEF4
1.14106e-27	1.6211	EPB41L3
1.40781e-08	1.61988	NOXO1
4.20523e-71	1.61629	FAM225A
1.41598e-40	1.61479	SLC4A11
9.13591e-42	1.61081	CAB39
0.00264231	1.60696	RHCG
2.1385e-21	1.60169	CRYBG3
2.2901e-22	1.60121	MAPRE2
4.09463e-06	1.60088	LONRF1
3.4712e-73	1.59879	CTSH
0.00196346	1.59866	DNAH11
1.75339e-15	1.59812	MT1X
2.92536e-107	1.59653	ACTN1
8.91222e-08	1.59607	C22orf23
2.76697e-100	1.59605	CREG1
1.62974e-110	1.5932	SHC1
6.39662e-32	1.59308	MTMR9
7.83319e-73	1.59238	SBNO2
4.01412e-16	1.59181	C1RL
1.64744e-63	1.59055	TTC7A
1.40802e-05	1.58794	PDZK1IP1
8.0432e-31	1.58667	TMEM106A
6.18707e-08	1.58554	NETO2
1.30438e-05	1.58432	HSPA6
3.68572e-170	1.58232	ARF6
3.12248e-81	1.58134	SLC7A8
1.4287e-124	1.57947	SCAMP2
3.04823e-54	1.57065	ABHD4
7.87683e-49	1.56953	SLC26A6
4.80257e-06	1.56764	GABRB3
1.37298e-56	1.56589	CFAP20
4.35872e-36	1.5628	ACADM
1.91239e-103	1.56242	MAGED1
3.46082e-84	1.56118	IMPDH1
1.20913e-78	1.55774	PRR15L
1.48795e-46	1.55408	TCF7L1
3.19463e-88	1.55394	RBCK1
1.12896e-22	1.55147	NEDD9
0.0135554	1.55107	SHQ1P1
8.10199e-11	1.54797	FYN
8.04277e-45	1.54678	HOXC9
5.82818e-96	1.54591	PGRMC2
4.99665e-50	1.54557	RIOX2
2.49719e-102	1.54538	CRACR2B
2.40909e-37	1.54459	SPTLC3
6.6949e-94	1.54414	SELENOM
1.15134e-85	1.54294	CBX4
5.92203e-111	1.54234	YTHDF1
5.4736e-61	1.54191	ZFP36
3.35741e-42	1.54073	PXYLP1
2.62486e-77	1.54069	GORASP1
1.7111e-05	1.54019	SIK1B
3.73324e-13	1.536	DENND1B
1.63616e-86	1.53489	IVNS1ABP
1.02747e-14	1.5346	U2
3.86238e-75	1.53312	TTLL12
1.17429e-48	1.53305	CCNDBP1
1.23473e-66	1.53117	TMEM87A
5.09257e-41	1.53057	CD99L2
2.71145e-65	1.53007	MSMO1
1.46626e-06	1.52702	SCGB1D2
3.43297e-71	1.52698	EPHX2
9.83013e-74	1.52485	NPC1
1.43989e-85	1.52175	PPP1CB
6.51364e-35	1.52116	TSC22D2
4.34989e-63	1.52109	KIAA0232
1.86327e-59	1.51839	ACOT1
2.08125e-09	1.51784	AKR1C1
2.28274e-102	1.51664	DHCR7
0.00206754	1.51599	ZNF826P
4.7558e-87	1.51551	TRAF3IP2
2.07696e-125	1.51378	STK24
7.37095e-100	1.51182	CKAP4
3.57775e-19	1.51127	ADAT3
1.02835e-132	1.50823	GPAT4
6.73582e-127	1.50612	SOX9
9.41563e-79	1.50546	WFS1
1.91839e-134	1.50471	DNAJB6
1.02551e-14	1.50466	TCP11L2
6.74015e-05	1.50137	NEK10
3.27991e-112	1.50025	GLG1
1.19389e-10	1.49994	ZNF254
8.10556e-53	1.4996	H6PD
3.16024e-91	1.49943	ZDHHC9
2.47017e-49	1.49913	DENND10
4.33627e-54	1.49805	SRD5A3
1.72377e-91	1.49398	LLGL2
6.31395e-77	1.49377	PYGB
1.24032e-87	1.49177	HILPDA
8.81847e-70	1.48991	CCNG2
2.17503e-36	1.4878	RNASE4
1.66366e-87	1.48734	PGM1
0.000210892	1.48515	ANKDD1A
0.0196524	1.48403	NAV2
3.8478e-16	1.48233	FZD5
3.24023e-11	1.48146	CPEB2
6.23949e-51	1.48044	TGIF1
2.47646e-99	1.4798	FADS1
3.72391e-84	1.47962	TNS3
5.74853e-77	1.47913	HDAC11
8.31359e-18	1.47758	ZDHHC1
2.1173e-65	1.47741	MARVELD3
2.62702e-28	1.47695	MAP3K6
9.08236e-157	1.47668	PSMA6
6.49181e-70	1.47608	NEAT1
8.01183e-65	1.47558	VPS9D1
2.52434e-21	1.4755	ABHD6
6.49994e-29	1.47418	C5orf66
3.85409e-69	1.47308	EFNA3
3.13824e-33	1.47164	NMT2
5.69809e-16	1.46942	PTPN4
0.00495083	1.46475	FKBP1B
1.68007e-30	1.46381	PLCE1
1.95663e-62	1.46172	GAB2
1.91676e-31	1.46036	NATD1
1.21048e-16	1.46025	FHL3
1.99457e-65	1.45963	G6PD
4.50765e-31	1.45798	FBXO25
2.12309e-104	1.45727	TXNIP
2.96362e-16	1.45386	PSG9
7.73744e-73	1.4534	TAF5L
1.30477e-45	1.45276	LDHD
7.44365e-87	1.45162	TMEM43
1.24861e-13	1.4514	ZNF737
1.95196e-14	1.45025	HIST1H2BN
2.41221e-06	1.44878	C3orf70
5.18496e-28	1.44423	FGD4
9.44691e-28	1.44238	CBLB
8.22901e-62	1.44229	PER1
1.76745e-11	1.44201	CREBRF
5.58107e-88	1.43959	TPD52
2.04248e-25	1.43605	SPATC1
1.4547e-44	1.43545	TLCD1
6.74722e-99	1.43494	TSC22D1
4.5307e-103	1.43466	ACOX1
1.47718e-36	1.43455	ZNF107
5.35795e-19	1.43441	KIAA1324L
7.26046e-48	1.43407	PARN
5.93248e-89	1.43299	SREBF2
5.59139e-76	1.43147	PTPN14
1.26266e-140	1.42913	CS
2.56745e-16	1.42407	IQCN
1.59844e-17	1.42397	MMP23A
0.00149621	1.42265	OR8G3P
6.39796e-63	1.42158	ACSS1
1.64318e-63	1.42049	VIPR1
1.02757e-68	1.42034	RHOBTB3
5.65759e-87	1.42012	ELOVL1
2.53915e-28	1.41809	NAP1L4
3.58525e-12	1.41676	KSR1
7.00221e-07	1.41609	TMEM154
5.09269e-71	1.41441	ASAP3
9.5758e-55	1.41432	HECTD3
6.36409e-48	1.41332	GABARAPL1
6.88273e-53	1.41304	IMPA2
1.71407e-15	1.4088	HCN3
0.00174036	1.40825	CCDC17
1.16446e-53	1.4065	DGAT2
0.00330965	1.40518	SMPD5
2.07093e-24	1.40341	SCNN1B
4.23197e-68	1.4016	TMBIM1
4.55011e-54	1.40112	PDZD2
5.03629e-80	1.40016	RHOB
4.19129e-55	1.39707	NAMPT
2.84137e-06	1.39556	CHST1
2.89597e-05	1.39543	DISP3
1.59633e-06	1.39461	FAM89A
4.66652e-16	1.39394	MYL5
1.3183e-57	1.39226	CCDC85C
5.0603e-104	1.39164	PMVK
1.40182e-79	1.3916	SLC35E2B
3.99431e-17	1.39104	MIR600HG
3.12145e-38	1.39093	IER5L
2.19915e-17	1.39008	SLC7A11
1.54653e-49	1.38925	FAM177A1
5.70869e-57	1.38687	IDI1
1.97874e-87	1.38635	ZFYVE21
2.92113e-18	1.38572	COL6A1
1.2726e-57	1.38505	CLDN7
1.42687e-79	1.38389	PDCD4
9.867e-64	1.38386	ELMSAN1
2.58045e-55	1.38386	ARL2BP
1.07873e-53	1.38213	DNM2
7.60277e-61	1.38191	SEC14L2
1.73394e-37	1.38097	IFFO2
1.29986e-73	1.37877	TMEM94
5.24376e-08	1.3783	DNAAF1
7.00595e-76	1.37818	SIL1
3.00639e-18	1.37546	CCDC126
4.71858e-43	1.37527	BFAR
2.68922e-32	1.37446	MBOAT2
8.28281e-13	1.37308	NDNF
9.24389e-62	1.3701	GRPEL1
6.83721e-08	1.36886	MAML2
0.00846483	1.3671	GCNT3
8.92686e-10	1.36623	TMOD2
1.19943e-96	1.3659	USP7
5.35077e-67	1.3659	EP400
0.0103218	1.3625	GJC3
3.88282e-15	1.3611	MALT1
4.58382e-57	1.36034	UNC13D
0.00328557	1.35774	FNDC11
2.22906e-113	1.35578	GLUD1
1.55152e-61	1.35445	MIDN
3.20771e-39	1.35126	PLXNA3
8.40069e-48	1.34864	ALCAM
1.15011e-06	1.34845	LRP4
3.55466e-80	1.34766	DCTN4
7.03545e-39	1.34364	GPRC5A
7.74559e-73	1.34354	CTDSP2
1.19893e-93	1.34268	FAM104A
2.18177e-14	1.34112	CYP1A1
3.56582e-47	1.34095	MICALL1
1.64342e-27	1.34046	CRYBG2
4.69051e-30	1.33991	SIAH1
1.14275e-88	1.33715	GOLPH3
0.00349458	1.33507	SLC6A12
1.49859e-30	1.33459	RIC1
7.14611e-31	1.33399	SASH1
1.01475e-38	1.33283	PPM1L
5.06899e-95	1.3316	PTPRA
2.50182e-05	1.33007	STON2
7.87498e-73	1.32912	ANXA11
1.96453e-15	1.32908	TRMT44
5.018e-05	1.32856	C1R
5.69502e-77	1.32721	PBXIP1
0.00560018	1.32624	SEC16B
8.86126e-19	1.32503	PLCB4
1.24135e-65	1.32418	SQLE
2.05565e-28	1.3217	FADS3
1.85285e-30	1.32137	VLDLR
2.56357e-09	1.32137	RANBP3L
0.0101618	1.32106	CHAD
1.89083e-17	1.32093	LHX6
1.06312e-44	1.32064	FNBP1L
2.49488e-41	1.31906	KLHL24
0.00137667	1.31717	KRT4
6.76655e-29	1.31704	CHPF
1.89611e-06	1.31473	N4BP2L1
9.35664e-66	1.31364	ZBTB7B
0.000166949	1.31161	RMST
1.76794e-38	1.31004	LDLRAD3
2.07875e-14	1.30759	RIMS3
2.1355e-122	1.30471	CTNNA1
1.91868e-74	1.30374	ERC1
0.00798638	1.30364	PCDHGB7
2.62974e-42	1.29899	PRKAB2
4.31881e-53	1.29854	CHKA
1.1876e-105	1.29751	ATP6V0E1
2.94137e-98	1.29467	VMP1
1.26783e-61	1.29244	RPS6KA1
3.44465e-109	1.29101	TMSB10
6.83343e-20	1.29089	NFIL3
1.90332e-79	1.28901	CCNY
5.06637e-68	1.28741	DEGS1
8.17571e-28	1.2857	ITPR2
1.51942e-31	1.28503	B3GNT2
2.49161e-82	1.28477	S100A11
2.45949e-134	1.28449	RBBP7
1.78022e-19	1.28425	CHST11
0.0126787	1.28373	TAS1R3
2.84258e-45	1.28249	ULK2
5.56508e-15	1.28214	MORN3
1.03196e-50	1.28047	GPD1L
5.50615e-40	1.28045	GFPT1
1.19673e-41	1.27991	FAM214A
2.25612e-35	1.27826	CLTCL1
1.16328e-33	1.278	GALNT1
2.4535e-15	1.27756	CDKN2B
9.8606e-35	1.27744	CLCN5
1.70249e-67	1.27676	GPR157
3.94833e-10	1.27321	FMO5
0.00255497	1.27265	SEC22B4P
0.00137771	1.27041	FGF13
1.71079e-57	1.27033	LRIG1
8.89015e-71	1.2701	GALNT2
1.04532e-05	1.26949	CTH
8.74062e-23	1.26566	PPFIBP2
8.85463e-76	1.26444	CAST
1.86141e-06	1.26192	PROS1
1.79651e-05	1.26103	GPT
8.11979e-58	1.25865	CLIC4
2.29629e-10	1.25747	NKTR
6.16315e-42	1.25743	IRAK1
2.83303e-63	1.25552	GIPC1
1.56117e-39	1.25462	TTC39B
2.16445e-05	1.25452	VWCE
4.85146e-44	1.25251	EPHB4
3.44789e-06	1.25208	NAMPTP1
5.01914e-14	1.25177	C1orf21
4.19276e-31	1.25114	SMIM3
9.76921e-13	1.25021	RETREG1
1.68702e-41	1.24922	PNPLA2
3.14628e-52	1.24907	PHF8
1.6543e-16	1.24894	SIRT2
5.37807e-69	1.24748	ARHGAP32
5.56808e-17	1.24596	KYAT1
8.88111e-65	1.24593	KIAA0040
5.40335e-46	1.24466	RIOK3
9.65795e-48	1.24457	ITGB4
4.57548e-13	1.24362	AHI1
3.55384e-51	1.2424	LDLR
1.68831e-26	1.24137	MNT
0.000749204	1.24092	ASAH2
4.74886e-09	1.24068	NBEA
9.05307e-62	1.24038	BAIAP2
4.58432e-55	1.24016	VPS37B
2.29417e-14	1.23827	SYNGR3
3.64093e-35	1.2381	MB
4.46073e-33	1.2372	PDIA5
3.64325e-19	1.2355	RAPGEF2
1.70304e-54	1.23395	CAMSAP3
5.12545e-05	1.23342	DAB2
4.56726e-24	1.23311	LRRC37A4P
2.51301e-60	1.23165	NAPA
4.33241e-39	1.23109	FAM114A1
1.07431e-50	1.22916	GON4L
1.49148e-69	1.22508	MRFAP1
6.09994e-26	1.22454	ATL2
1.29794e-19	1.22028	RBPMS
0.014031	1.21882	GASAL1
6.91248e-05	1.21825	CYP2B7P
8.74697e-48	1.21761	CAP2
7.50496e-21	1.2175	MAST4
3.99414e-52	1.21518	PIM3
1.38506e-96	1.21497	CAP1
7.34783e-40	1.21244	MAPKBP1
9.23027e-48	1.21224	CGN
1.01176e-19	1.21145	TYMP
7.49269e-46	1.21134	FURIN
9.21862e-41	1.20998	AGTRAP
1.4141e-25	1.20937	BTN2A1
3.22895e-33	1.2083	SCAP
0.00675137	1.20728	DCST2
1.1325e-40	1.20554	HIF1A
3.7448e-11	1.20532	GFOD1
1.18027e-51	1.20495	CALCOCO1
1.066e-15	1.20341	DTX4
1.18828e-77	1.203	TMEM268
1.42646e-05	1.20263	GULP1
1.48118e-15	1.20016	CMYA5
2.29462e-19	1.19952	JMJD7
7.21812e-26	1.19939	TMEM181
8.30328e-39	1.19818	CTNNBIP1
6.67095e-57	1.19686	CYTH1
3.17124e-56	1.19597	ADAM15
3.65844e-67	1.19539	ANO10
3.15367e-32	1.19156	FAM20C
1.54452e-84	1.1913	DYNLL1
1.66506e-14	1.18971	TMEM150A
1.07315e-46	1.18955	HIST1H2AC
6.53337e-33	1.18784	PPP3CA
0.000345352	1.18745	CPM
2.395e-40	1.18738	CFLAR
9.76912e-06	1.18679	DISP2
2.61037e-48	1.18591	NIBAN2
1.1494e-29	1.18556	ARHGAP17
4.70549e-34	1.18502	NEBL
8.22456e-60	1.18482	PRRC1
1.35937e-11	1.1837	GOLGA7B
8.23046e-61	1.18329	CPD
1.64361e-23	1.18213	TUBB3
8.38767e-05	1.18182	SCGB2A2
6.23854e-63	1.1817	ARL8B
1.48658e-49	1.18083	MARCKSL1
0.0182499	1.18072	RGS2
6.719e-08	1.18071	ZNF57
6.8639e-23	1.18054	STK39
4.08293e-12	1.17922	ZNF91
2.40775e-57	1.17838	ELK1
1.20456e-41	1.17603	GK5
0.000143579	1.17561	CYP4Z2P
1.24151e-18	1.17375	SLC4A8
1.15684e-42	1.17214	CD55
2.23087e-15	1.17185	ADARB1
1.10387e-06	1.17126	TENT5A
0.00975039	1.1701	TMEM198
1.89079e-29	1.1695	NUCB2
4.71447e-68	1.167	TRIB3
2.51612e-20	1.16565	ANKFN1
9.00279e-50	1.16522	CLIC6
5.1156e-05	1.16507	SYT5
1.5806e-38	1.16443	NINJ1
2.00265e-50	1.16431	TMED3
4.54902e-28	1.16397	TGFA
0.00406339	1.1629	GTF2IP7
2.32763e-30	1.16162	ZNRF2
1.92441e-47	1.16142	TFE3
3.0204e-37	1.16118	WTAP
1.2973e-69	1.15894	CTSB
0.00522919	1.15865	HPX
2.11663e-26	1.15797	CPEB4
5.46726e-07	1.15739	ADPRM
6.902e-44	1.15734	SLC25A1
3.38759e-15	1.15665	CHST3
1.305e-06	1.15503	SSPO
9.62588e-31	1.15315	CEBPA
2.00135e-33	1.15284	MXRA8
1.4388e-09	1.15257	PCSK6
4.44627e-28	1.15158	NSDHL
1.83862e-72	1.15125	ACACA
1.01822e-65	1.151	NIPAL3
3.08223e-37	1.15047	FADS2
8.01158e-12	1.1502	LIN7B
7.21225e-48	1.14927	SEC62
8.83434e-40	1.1486	ZFYVE27
1.36428e-55	1.14851	GSN
1.34252e-12	1.14823	EEPD1
2.18358e-06	1.1482	ATG16L1
7.16974e-15	1.14809	NXPE3
1.02481e-80	1.14433	DNAJB1
1.91269e-36	1.14423	LPIN3
1.49433e-87	1.14377	RAB11FIP1
6.7588e-61	1.14331	SQSTM1
4.90139e-15	1.14288	WDR91
3.88999e-44	1.14229	GGCT
2.30426e-81	1.14206	MYOF
2.35511e-37	1.14188	DGUOK
1.07804e-26	1.14087	SEC24A
4.1263e-43	1.14048	ARL6IP5
4.07553e-22	1.14024	ETHE1
0.014826	1.13941	MAP1B
5.58017e-23	1.13888	ARRDC3
7.5733e-59	1.13822	KIAA1191
1.18264e-46	1.13615	SELENOS
4.32622e-36	1.13584	SEC24D
0.0151197	1.1358	ARX
5.30366e-23	1.13526	MAP4K5
3.76685e-15	1.13434	TLR5
1.61053e-47	1.13289	JADE2
1.86011e-40	1.1327	RABAC1
4.98304e-09	1.13109	RBKS
2.82137e-46	1.13093	AIMP2
7.78029e-50	1.13088	JUNB
3.154e-36	1.12815	ITPKC
2.75136e-17	1.12805	AVPI1
0.000668859	1.1279	SSR4P1
5.91579e-11	1.12747	HIST1H3E
9.7514e-11	1.12532	SMCO4
1.80255e-57	1.12522	TSR1
1.64064e-55	1.12418	MAP4
7.16346e-10	1.12199	PPP3CC
2.41572e-39	1.12122	ELMO2
3.19831e-32	1.12086	DDIT3
3.27174e-46	1.11983	KLF6
3.19974e-63	1.11929	EZR
6.2473e-22	1.11893	SKIL
8.32026e-37	1.11884	SHROOM3
7.78211e-26	1.11696	IFRD1
1.31767e-34	1.11661	PJA2
5.01745e-63	1.11639	BCL2L1
3.96105e-12	1.1152	CLK1
0.000118205	1.11503	APLN
2.77726e-12	1.11337	TRIM2
0.00217049	1.11282	ODF3B
3.14252e-06	1.11067	TMEM173
9.79034e-33	1.10983	SPRYD3
0.0125452	1.10773	HIST2H3C
0.0125452	1.10773	HIST2H3A
8.30195e-25	1.10716	MORC4
5.12113e-10	1.10471	SIK1
3.09808e-37	1.10424	SSBP2
2.88917e-09	1.10379	ZNF564
1.99176e-12	1.10358	RPH3AL
2.1576e-41	1.10342	PTK6
6.70491e-29	1.10198	AKTIP
1.57712e-22	1.10115	RNF8
0.000193002	1.10011	RGL1
1.09793e-18	1.09989	FOXO4
3.23136e-30	1.09946	SVIL
1.60163e-29	1.09792	NDRG1
2.12234e-19	1.09697	SLC4A7
2.35224e-12	1.09437	MAPK15
3.38244e-58	1.09432	PFN2
2.77991e-07	1.09402	FAM225B
1.13561e-06	1.0927	ARHGAP30
3.03122e-14	1.0924	BBS10
2.41943e-27	1.09221	GHR
8.55682e-41	1.08959	CIB1
1.74304e-34	1.08956	HIST2H2BE
8.69871e-09	1.0892	SETD9
1.03738e-18	1.08906	ARHGAP40
2.76427e-07	1.08886	CDK7
8.5315e-28	1.08836	IL17RC
2.74022e-11	1.08808	NEK8
0.00433105	1.08738	SLC6A4
2.73683e-19	1.08728	SPATA13
1.13377e-08	1.08661	ANG
0.000234882	1.08622	SLC51A
1.41347e-50	1.08543	USP54
6.37494e-54	1.08538	RAB5C
3.08756e-25	1.08409	CHPF2
0.000273772	1.0835	BBS12
6.50274e-61	1.0828	SERPINA1
7.70712e-05	1.08084	C2orf76
3.4015e-42	1.08084	RBM47
1.28261e-11	1.08043	SP100
4.62075e-30	1.07942	INSIG1
0.000256836	1.07844	SWT1
3.82471e-66	1.07676	ANKRD11
5.90123e-14	1.07381	GNE
2.46931e-38	1.07312	FNDC3B
1.45751e-28	1.07287	TMEM39A
1.63356e-45	1.07235	ALDH3A2
8.61356e-34	1.07177	PPP1R37
6.1999e-19	1.07146	PLPP1
3.03979e-05	1.07121	TRAF1
2.56017e-42	1.0701	MRPS5
1.21269e-41	1.06953	WBP2
3.53357e-49	1.06808	TRIO
4.24097e-12	1.06647	POC5
1.19075e-25	1.06639	RASEF
2.31484e-45	1.06543	KLHDC2
1.08503e-08	1.06298	PCAT6
1.44372e-41	1.06284	LRBA
6.447e-27	1.06226	CHST15
6.2351e-57	1.06189	ESYT2
1.62071e-77	1.06184	PDHA1
3.413e-42	1.06149	CHD2
4.60039e-39	1.06134	ACTB
4.97613e-10	1.06016	MIR193BHG
6.895e-10	1.05917	AVEN
7.61977e-30	1.05845	MEGF9
1.7433e-22	1.05824	GFER
1.70798e-41	1.05802	ZNF703
1.40057e-33	1.05754	ULK1
1.19248e-53	1.05727	EHD4
0.0173876	1.05581	ZNF222
0.000354488	1.05566	KLK10
3.44369e-30	1.05308	ZNF282
4.60231e-22	1.05298	WDR45
8.66902e-44	1.05033	MAGED2
4.77921e-24	1.05021	TMEM263
8.53229e-16	1.04965	PCMTD1
1.07368e-12	1.04846	CRISP3
4.41236e-45	1.04838	RREB1
3.9129e-15	1.04707	COQ10A
8.75328e-43	1.04699	DLGAP4
3.11043e-06	1.04662	PLPP3
3.38102e-33	1.04469	TMEM214
4.23404e-55	1.04413	RXRA
0.00177637	1.04397	ZNF563
9.2335e-16	1.04137	ADAMTS15
1.89732e-32	1.04103	SUSD6
3.01973e-59	1.0406	BNIP3
6.21326e-13	1.0405	FBXL2
1.57681e-21	1.03972	KRT10
6.36672e-38	1.03951	PHC2
2.94158e-46	1.03938	C6orf132
5.22126e-30	1.03717	IL13RA1
6.176e-69	1.03666	CNN3
8.54895e-10	1.03565	COMMD1
9.1966e-28	1.03445	TBC1D10A
3.44979e-32	1.03442	SLC43A2
3.44581e-23	1.03441	ZFPL1
1.60029e-16	1.03429	GTF3C6
1.5317e-35	1.0325	CHPT1
1.70373e-46	1.03189	MGST1
0.000257293	1.03136	ZNF230
5.29949e-13	1.03079	ENPP4
6.86476e-19	1.02961	ALS2CL
5.46958e-62	1.02932	SEC31A
1.72587e-67	1.02909	COPA
6.15839e-47	1.02715	SND1
3.29361e-05	1.02697	BZW1P2
1.66171e-26	1.02655	FAM8A1
4.73971e-26	1.02521	TNFRSF1A
8.36177e-28	1.02504	ERP44
1.19717e-42	1.02489	MANF
5.26476e-12	1.02375	SIX5
2.42826e-39	1.02278	HMGB3
1.88801e-24	1.02243	THOC5
2.54653e-23	1.02229	AHDC1
3.57758e-14	1.02212	ZHX1
3.52969e-35	1.02175	FBXO34
1.85532e-25	1.02069	DTX2
4.06404e-34	1.02019	GAA
6.92197e-05	1.01955	CRIPAK
1.9895e-38	1.01872	HMGCR
0.0174789	1.01847	SAXO2
5.86631e-46	1.01838	SGSM2
5.68429e-23	1.01793	CRYZ
1.42616e-37	1.01756	SCNN1A
1.22617e-35	1.01725	BCR
5.44543e-66	1.01526	GRHL2
1.48187e-69	1.01518	CCNI
0.000210495	1.01456	CCDC82
0.04987	1.02147	TNFSF11
9.5901e-71	1.01388	CTNND1
2.87193e-11	1.01213	FA2H
4.21297e-08	1.0111	LIX1L
1.1251e-44	1.01105	MID1IP1
7.12878e-11	1.01005	LGALSL
1.78912e-10	1.0084	SH3KBP1
6.1761e-06	1.00809	SERHL2
9.46326e-33	1.00751	SEC13
2.04327e-33	1.0063	ELF5
2.77326e-07	1.00508	NBPF26
1.3358e-18	1.00405	SPIRE1
7.85188e-33	1.00399	JUN
1.0912e-41	1.00343	SEC22B
5.95762e-16	1.00331	OTUB2
2.31268e-12	1.00285	WDYHV1
1.35699e-13	1.00149	ADHFE1
0.000192806	1.0013	SFT2D3
3.9164e-21	-1.00017	ANP32E
4.71749e-07	-1.00042	BRMS1L
0.00266059	-1.00221	FRMD5
3.44747e-27	-1.00337	CXCL16
1.32949e-15	-1.00346	AS3MT
1.60641e-41	-1.0035	ABCA2
0.00736337	-1.00405	MAB21L4
0.00711418	-1.00621	FAM169A
1.04272e-09	-1.00702	SLC39A10
0.000214503	-1.00764	EEF1AKMT2
1.07065e-51	-1.0078	PRC1
1.17494e-05	-1.00971	TPPP
0.00013921	-1.00983	EGFL8
3.04103e-50	-1.00985	CLSTN2
1.14175e-10	-1.00993	FAM122B
3.357e-09	-1.01051	RNFT2
4.76395e-05	-1.01099	EMB
4.23832e-05	-1.0115	ZNF273
4.33891e-26	-1.01157	LRP5
4.25599e-17	-1.01213	CBX7
3.93546e-06	-1.01263	USP18
5.46628e-11	-1.01293	GSTCD
1.94611e-17	-1.01298	TUBGCP4
6.13764e-07	-1.01305	SUV39H2
0.00985671	-1.01448	DZIP1L
4.32877e-13	-1.01505	PRIM2
3.43872e-18	-1.01714	DDAH1
4.57693e-27	-1.01728	CSE1L
9.27913e-10	-1.01757	EGFL7
4.45024e-16	-1.01757	THOC6
1.25683e-41	-1.01937	APOE
4.5282e-24	-1.01946	SUV39H1
3.04363e-36	-1.0206	DGLUCY
2.69047e-07	-1.02306	ARHGAP31
7.43824e-13	-1.02308	ZNF511
1.21978e-23	-1.02441	SAMD4A
0.000161797	-1.02444	SLC22A17
1.19032e-12	-1.02547	GATA5
2.3774e-60	-1.02553	THSD4
0.0151794	-1.02729	GPRIN2
0.00250316	-1.03022	THNSL1
5.59898e-05	-1.03063	ARSB
1.96967e-10	-1.03069	C9orf64
7.56618e-05	-1.0323	SLC35E4
1.57601e-22	-1.03294	TGFB3
1.08235e-14	-1.03363	CRISPLD2
0.000108278	-1.03472	FAM86B3P
4.6355e-15	-1.03595	PXMP2
2.51203e-30	-1.03653	GPT2
0.00102301	-1.03805	ALOXE3
0.00509492	-1.03888	VANGL2
1.02544e-14	-1.04163	METRN
1.54766e-05	-1.04173	SSC4D
0.00230025	-1.04191	ANKS1B
2.22641e-08	-1.04204	SLC39A4
2.08415e-08	-1.04418	ITGA2
8.14889e-24	-1.0442	DNAJC9
1.41031e-10	-1.04474	ALG1L
3.95255e-10	-1.04611	ARHGEF25
5.03197e-07	-1.0462	MYEOV
4.36718e-05	-1.0464	CHRM3
7.85904e-09	-1.04672	CA14
1.41227e-09	-1.04743	SNX24
4.71742e-06	-1.04784	TTLL7
0.00715085	-1.05072	ZNF204P
1.04726e-19	-1.0509	SMTN
2.26721e-15	-1.05132	ARMT1
4.11395e-46	-1.05262	ZBTB40
2.95526e-30	-1.05301	TNNT1
0.0098803	-1.05309	PCYT1B
1.68586e-47	-1.05311	PPT1
3.27319e-39	-1.05318	SPOCD1
0.00156379	-1.05458	VIM
5.21439e-08	-1.05464	SNRNP48
2.23004e-15	-1.0562	SMO
4.39201e-46	-1.05733	WDR34
0.00359876	-1.05761	GPR143
0.0193951	-1.05828	BTNL9
3.39774e-38	-1.06034	VAV3
3.04771e-10	-1.06046	PITPNC1
7.30614e-12	-1.06149	CCDC14
2.5242e-13	-1.06184	EMC9
0.00117564	-1.06219	ELOVL4
3.58296e-12	-1.0628	ERBB4
2.24588e-22	-1.06301	PIK3R3
0.0151857	-1.0635	RSPH1
3.79118e-09	-1.06436	TMEM143
1.95616e-10	-1.06635	G2E3
1.44059e-09	-1.06681	PPAT
2.23338e-25	-1.06715	CCM2
2.09181e-11	-1.06831	LPAR1
3.68417e-29	-1.07111	MDC1
0.00297044	-1.07141	CFAP99
1.12137e-19	-1.07173	RIPOR1
3.31574e-89	-1.07261	PTMA
3.37635e-05	-1.07297	LCP1
3.29437e-29	-1.07442	COL1A1
7.19522e-10	-1.07497	UXS1
1.11363e-18	-1.07508	DTNB
1.40798e-43	-1.07533	HNRNPAB
7.29186e-08	-1.07553	FRMD6
3.18874e-16	-1.07616	PIGW
7.0086e-27	-1.0765	IGSF9
2.08055e-25	-1.07698	CEP85
0.010335	-1.0782	NAGS
2.84156e-74	-1.07863	SOGA1
2.12411e-18	-1.07869	LARGE1
0.020492	-1.07905	HOXA5
1.39434e-43	-1.08051	ITGB5
2.37633e-21	-1.08075	BMP4
0.0129798	-1.0808	WFIKKN1
0.000156325	-1.0809	ZNF792
1.50697e-10	-1.08225	GPC6
0.000115296	-1.08297	PEAR1
5.66853e-09	-1.08477	KATNAL2
5.36852e-11	-1.08543	TMTC4
4.1394e-48	-1.08604	CBX5
3.30975e-12	-1.08608	PROSER3
0.00161676	-1.08733	MRPS31P5
2.22252e-22	-1.08739	THEM6
9.76467e-14	-1.08776	PPM1J
1.21674e-19	-1.08958	SSBP4
3.96859e-05	-1.09147	CD19
2.59272e-29	-1.09349	NCS1
0.00043972	-1.09362	TMC7
1.26009e-07	-1.09467	IQCC
8.99453e-57	-1.09469	PFKM
4.09049e-09	-1.09618	MFHAS1
6.15726e-11	-1.0967	DMTN
4.36992e-26	-1.0969	DSN1
0.00301078	-1.09731	IGFLR1
0.000423458	-1.09786	ZNF98
1.2159e-11	-1.0982	CFB
6.08444e-13	-1.09857	FRAT1
0.00919031	-1.09862	SH2B2
1.01263e-26	-1.10006	RNF168
7.58898e-25	-1.10308	GASK1A
0.00897969	-1.1037	MAATS1
8.85946e-11	-1.10527	DNMT3B
8.36831e-09	-1.10777	MMS22L
9.27938e-05	-1.10892	AMH
0.000661307	-1.10983	LYSMD2
4.24326e-13	-1.11009	MB21D2
8.75964e-34	-1.11149	FGFR2
2.81973e-06	-1.11188	YBEY
7.09834e-12	-1.1126	FAM156B
1.1131e-13	-1.11266	ADAMTS7
3.16369e-18	-1.11345	PKD1L1
0.00464031	-1.11394	FAM95C
1.42185e-05	-1.11626	HAUS1
1.64052e-25	-1.11665	PSAT1
0.0165794	-1.1167	ESPNP
1.93382e-18	-1.11728	OGDHL
1.83386e-25	-1.11767	BID
2.64797e-06	-1.11777	TMEM191A
5.06289e-16	-1.11906	BCL2L12
8.49758e-34	-1.11985	TACC1
0.00040787	-1.12064	ZNF90
0.00978299	-1.12162	NPAS2
1.15864e-09	-1.12199	CCDC102A
1.51126e-23	-1.12208	CTSC
4.32044e-17	-1.1224	FIGNL1
5.23539e-21	-1.12553	ASIC1
1.69933e-38	-1.1269	NCKAP5L
1.18293e-06	-1.12701	BFSP1
0.00049246	-1.12912	C19orf57
5.74348e-23	-1.13052	LIPH
2.77222e-12	-1.13243	PBX3
7.14501e-08	-1.13249	DCDC2
2.81712e-12	-1.1334	IFI30
9.04725e-30	-1.1355	SLFN5
2.29549e-07	-1.13575	MTBP
1.10856e-09	-1.13581	TLCD3A
2.83518e-34	-1.136	FLNA
1.5243e-40	-1.13675	BCAM
3.07225e-68	-1.13736	HIP1
0.000251643	-1.13764	GPRC5B
0.009307	-1.13778	GRB14
5.79508e-67	-1.13819	PRKDC
1.4061e-10	-1.13836	ADCY1
4.79478e-26	-1.1386	RPL39L
4.35762e-43	-1.13923	COLGALT1
0.0101583	-1.13933	BATF
3.93663e-48	-1.13953	ABCA3
1.08437e-05	-1.13969	SPRY2
1.85648e-19	-1.14026	SEMA4G
0.00962548	-1.14174	CFAP221
4.20367e-22	-1.14253	CAVIN1
2.15157e-37	-1.14256	SORD
1.55202e-54	-1.14314	EPS15L1
4.79184e-14	-1.14345	DLX4
8.16537e-17	-1.14363	MSI1
2.27383e-13	-1.14475	GMDS
1.63605e-18	-1.14564	CHSY1
5.96863e-22	-1.1467	PCDHB6
2.07536e-35	-1.14712	SCARB1
8.74523e-08	-1.14714	LRFN1
2.26158e-16	-1.14863	SAC3D1
2.43637e-70	-1.15004	MTHFD1
5.38288e-20	-1.15061	HAUS5
8.42457e-06	-1.1519	ARMCX4
1.288e-11	-1.15307	PRXL2B
0.00028699	-1.15312	ADAMTS10
1.21858e-18	-1.15378	BAIAP3
0.00407297	-1.15478	LCAT
5.46935e-36	-1.15486	ATP2B4
7.33513e-17	-1.15669	GPR132
3.08306e-28	-1.15672	POLH
2.64372e-19	-1.15698	RAP2C
3.02326e-50	-1.15742	HMGB1
8.02984e-46	-1.15796	RANGAP1
0.000277753	-1.15855	GNAZ
3.257e-08	-1.15897	CARD9
4.41035e-07	-1.16097	HHAT
1.43106e-25	-1.16148	TBC1D1
5.68577e-07	-1.16151	TFAP4
1.18132e-42	-1.16198	GGT6
3.14442e-12	-1.16269	FANCE
1.63661e-11	-1.16281	PUS7
1.89008e-29	-1.16294	NRARP
1.53872e-12	-1.16308	MMD
2.89971e-11	-1.16347	PROCA1
1.67309e-21	-1.16364	TOPBP1
2.06068e-07	-1.16637	AGAP6
2.41444e-19	-1.16704	SNTA1
1.81479e-13	-1.16711	PPFIA4
6.44032e-05	-1.16767	EXOG
2.30921e-09	-1.16832	MTMR11
1.08476e-29	-1.16881	MBOAT1
5.94073e-57	-1.17119	PDHB
9.98318e-12	-1.17122	RTTN
1.12653e-07	-1.17173	ANO9
4.34099e-40	-1.17218	RFWD3
4.0612e-11	-1.17284	PLSCR1
1.26851e-19	-1.17288	LRR1
1.24698e-48	-1.17323	PCNT
4.20467e-05	-1.17386	ZNF823
0.00462795	-1.17419	PI15
0.0169872	-1.17441	PGBD5
2.53493e-74	-1.17449	DHTKD1
1.93471e-46	-1.17478	ASB13
2.33222e-07	-1.17608	RASA4CP
1.31995e-34	-1.17646	PNRC2
1.22482e-06	-1.17867	SPHK1
6.45432e-21	-1.17897	PSTPIP2
3.24311e-11	-1.17993	MTHFD1L
4.29831e-13	-1.18012	PRRT3
2.66557e-39	-1.18063	RFC4
1.26055e-19	-1.18187	CMC2
1.55573e-06	-1.18202	CCDC77
7.44599e-05	-1.18433	ZNF620
2.44481e-07	-1.18483	GP1BA
2.01344e-20	-1.18581	TTF2
1.6002e-06	-1.18724	GPR137C
0.00311623	-1.18728	LIPE
3.95738e-19	-1.18733	HMGB1P6
7.69391e-53	-1.18895	ID3
1.91057e-12	-1.18919	PUDP
7.64443e-10	-1.19011	RBL1
1.65927e-15	-1.19055	GALM
1.50633e-22	-1.19184	FZD2
1.53373e-18	-1.19261	ANGPTL4
4.7208e-08	-1.19293	SLC39A8
4.75596e-30	-1.19345	PDLIM7
1.82307e-26	-1.19351	HIRIP3
0.00118588	-1.19454	PRSS53
1.91115e-13	-1.19482	CTXN1
4.55878e-12	-1.19589	GNB5
2.02289e-18	-1.19868	KLHL5
0.00478756	-1.20046	ROPN1B
0.00918612	-1.20051	FAM184A
1.12893e-28	-1.20075	TYRO3
3.07573e-21	-1.20104	PFAS
2.84706e-09	-1.20204	APOBEC3F
7.62922e-06	-1.20501	PLCD4
1.78558e-53	-1.20507	SAPCD2
1.5629e-32	-1.20617	PSMB8
0.00673162	-1.20727	ZNF876P
9.61002e-47	-1.20842	SLC25A10
0.00635829	-1.20848	UBXN10
2.09257e-17	-1.2087	FBXO17
7.56023e-68	-1.21001	TFDP1
6.32862e-06	-1.21053	HAUS7
2.20423e-31	-1.21188	NPM3
1.85179e-25	-1.21243	PRMT6
5.68505e-26	-1.21255	CCHCR1
6.2715e-33	-1.21304	RAB20
0.00023602	-1.21369	ME3
0.00939062	-1.21419	ENTPD3
1.77095e-33	-1.21509	WDR90
3.59022e-36	-1.21569	CDCA4
1.38464e-15	-1.21646	ENO2
2.66777e-31	-1.21718	PAQR4
1.22972e-19	-1.21781	PLPPR3
5.59638e-06	-1.21858	OAF
0.00247683	-1.21941	THAP2
0.019662	-1.22321	HMGB1P37
1.03516e-25	-1.22477	GGT1
1.17555e-22	-1.22526	UTRN
5.87678e-15	-1.22528	CCP110
9.74255e-34	-1.22606	PKN3
3.66316e-49	-1.22678	DDX39A
1.46795e-12	-1.22729	F12
2.07403e-15	-1.2274	TAPBP
1.15607e-14	-1.22936	SLC25A30
0.00148083	-1.23078	EMP3
2.28454e-47	-1.23123	GINS2
2.41001e-11	-1.2315	CCDC88B
0.000495604	-1.2315	GLT8D2
2.17075e-09	-1.23156	SIX1
0.00810073	-1.23159	HMGB1P5
0.0114449	-1.23216	NDUFA4L2
0.00660256	-1.23317	TTC23L
0.000935222	-1.23453	EDA
1.82749e-05	-1.23514	MYRFL
0.00040455	-1.23534	FRMPD3
9.60602e-23	-1.23558	TMEM44
6.61476e-24	-1.23605	TLE2
1.55955e-17	-1.23811	RGS14
0.000586514	-1.23849	DPY19L2P2
3.5395e-05	-1.23856	SIX3
2.53979e-66	-1.239	MYO19
0.00982635	-1.23951	GRIA2
0.000254279	-1.24002	ABCC6P2
1.87086e-11	-1.24161	FAM102B
2.65478e-37	-1.24384	UPK3B
1.8779e-15	-1.2447	CCDC34
6.724e-17	-1.24484	LONRF2
8.75807e-12	-1.24678	WWOX
3.52012e-18	-1.24709	RAB30
1.06838e-20	-1.2471	NSMF
0.0174428	-1.24941	TFAP2E
4.98068e-12	-1.24986	SLC36A4
7.9161e-24	-1.24995	TRERF1
2.71157e-08	-1.25137	GFPT2
3.05884e-85	-1.25267	CDV3
3.70344e-28	-1.25349	PSIP1
5.60176e-09	-1.25518	HAP1
2.90341e-16	-1.25623	KIRREL1
8.78155e-11	-1.2578	PDZD7
0.0191495	-1.25804	ZNF878
3.59546e-05	-1.25881	CCDC114
2.47649e-27	-1.2601	DHRS11
0.000401194	-1.26013	KIAA1257
3.61127e-21	-1.26027	NAT14
4.88798e-17	-1.26078	SH3BP1
1.23965e-42	-1.26156	NFIX
1.32499e-17	-1.26269	NREP
1.97682e-19	-1.26293	MATN2
0.00399293	-1.26297	SARS2
0.000884714	-1.26444	LYPD6
4.14515e-13	-1.26579	OLFML2A
5.55794e-13	-1.26651	RAP1GAP
2.81551e-13	-1.26667	PYCARD
3.30598e-11	-1.26699	RAC2
7.81247e-21	-1.26807	ABCB6
6.20956e-28	-1.27031	IFITM2
5.95803e-27	-1.27079	RHBDF2
3.85474e-15	-1.27111	CASKIN1
2.3271e-17	-1.27116	DONSON
1.51716e-07	-1.27138	LRRCC1
6.68057e-09	-1.27261	CYP2U1
1.92548e-24	-1.27462	POLA1
0.00311704	-1.27588	HIST4H4
9.89895e-08	-1.27617	PCOLCE
1.14086e-05	-1.27657	TET1
1.89465e-08	-1.27758	NKAIN1
1.6052e-83	-1.27824	TMEM106C
1.52228e-42	-1.27859	TNFAIP2
0.00504143	-1.27863	FBLN1
7.96822e-48	-1.28003	CLDN1
1.08253e-07	-1.28096	TMEM121
2.37895e-07	-1.28102	RTN4RL2
1.33299e-10	-1.28222	KITLG
3.98042e-05	-1.28275	LURAP1
6.50811e-05	-1.28283	PKIB
9.32701e-09	-1.28483	TNFAIP8
1.46925e-10	-1.28508	SYNE3
2.19351e-05	-1.28823	LAMB3
5.55391e-23	-1.2892	ARRB2
7.01306e-42	-1.28929	ACAT2
0.00118213	-1.28943	WASIR2
5.54968e-63	-1.29031	C14orf132
7.04562e-37	-1.29059	DEK
1.0339e-65	-1.29278	SHANK2
4.04432e-17	-1.29473	JAK3
8.9957e-11	-1.2954	IVL
4.92942e-18	-1.29551	CPOX
3.04735e-15	-1.29582	GVQW3
1.30198e-32	-1.29651	TNFRSF12A
0.00501242	-1.29679	IL17REL
4.9219e-14	-1.29775	PDZD4
1.46298e-32	-1.2992	LTBP1
1.14914e-12	-1.29967	PRELID2
1.77547e-05	-1.30127	DOK3
2.14908e-10	-1.30292	GPR158
5.23774e-20	-1.30351	PTGES
0.0014397	-1.30563	HSD17B6
1.97751e-23	-1.30641	CTNNAL1
8.47351e-06	-1.30855	TAF5
2.30384e-10	-1.31091	MSH5
5.62003e-18	-1.31222	CENPL
7.79011e-28	-1.31242	SKA2
3.15404e-14	-1.31254	SEMA3B
5.85716e-30	-1.31357	RBM38
0.00191606	-1.31371	EPHB2
7.76789e-49	-1.31484	DUT
5.84386e-17	-1.31497	EYA2
2.94108e-13	-1.31535	KIAA1211
0.000449423	-1.31562	SCARF2
1.68776e-11	-1.31568	MAST1
4.99926e-15	-1.31655	PPM1M
0.00134739	-1.31676	STAMBPL1
0.00162139	-1.31785	CD22
5.12902e-07	-1.32083	EIF5A2
1.8336e-07	-1.32319	GYG2
6.1677e-21	-1.32339	DHRS13
7.00165e-23	-1.33148	CERK
8.62972e-13	-1.33196	IL11RA
2.87199e-32	-1.33469	UQCC2
4.4663e-22	-1.33492	IFI35
2.28905e-07	-1.33573	PRDM5
1.52145e-11	-1.33634	CNTFR
4.42438e-07	-1.33749	CEP128
2.86501e-19	-1.3402	MTFP1
4.25573e-10	-1.34084	CROT
2.48408e-07	-1.34361	CENPQ
0.00590237	-1.3441	KLF2P1
1.01345e-28	-1.34428	EZH2
3.05705e-05	-1.34521	TRIM69
6.27052e-50	-1.34856	MCF2L
0.000994485	-1.34899	RAB6C
0.00850469	-1.34962	NPM2
7.19905e-19	-1.35024	ARHGAP15
1.30766e-36	-1.35032	S100A4
9.6382e-52	-1.35084	RCC1
0.00141344	-1.3528	TBILA
0.00208721	-1.35334	FAM149A
4.31e-19	-1.35682	MASTL
0.000216763	-1.35852	C18orf54
6.64594e-16	-1.3619	GLCCI1
4.58117e-13	-1.36377	PRR7
3.38071e-77	-1.36383	PREX1
3.08533e-07	-1.3644	PAK6
1.83019e-39	-1.36471	NTN1
3.5469e-05	-1.36555	GEM
0.0121523	-1.36569	TTYH1
7.04906e-89	-1.36703	TIMP2
0.000649187	-1.36844	COL4A1
2.32328e-12	-1.36956	GPR39
0.0109534	-1.37005	PTMAP5
1.45498e-06	-1.37013	SCLT1
9.74552e-43	-1.37356	ZNF496
1.21116e-85	-1.37464	PTGFRN
0.000845136	-1.37809	GPR155
6.07698e-10	-1.37829	FAM222A
1.27079e-22	-1.3788	ITGA5
4.41982e-10	-1.37952	RAB37
5.34024e-11	-1.38012	CCDC151
9.29488e-07	-1.3804	MCHR1
1.55286e-99	-1.3827	CRABP2
2.10604e-16	-1.38286	ANTXR1
0.00101716	-1.38456	SCN8A
1.69715e-72	-1.38498	GALNT10
8.47559e-28	-1.38526	JPH1
1.53052e-25	-1.3859	CEP72
0.000670115	-1.38914	GPSM3
1.19052e-53	-1.39028	EPN3
0.000389613	-1.39068	ZGLP1
1.95762e-08	-1.39157	NPL
5.91379e-07	-1.3919	ADAM22
0.0019869	-1.39205	C12orf60
5.88579e-20	-1.3926	MEGF6
0.00339854	-1.39329	RAB19
0.000125718	-1.39643	DUSP6
7.28197e-31	-1.39689	PDZK1
0.000101116	-1.39815	PRRX2
2.26733e-16	-1.40337	DCLRE1B
3.94449e-08	-1.4069	DHFRP1
2.19928e-06	-1.40776	WNK4
1.3975e-47	-1.41025	VSIG10L
4.89082e-92	-1.41035	NSD2
9.6486e-09	-1.41094	PARD3B
7.83636e-41	-1.41135	SLFN13
2.20601e-73	-1.41135	TFRC
2.93285e-73	-1.41329	UNG
7.90072e-07	-1.41359	CFHR3
1.92262e-97	-1.41609	NUP210
0.0079961	-1.41931	AZU1
1.7886e-21	-1.42182	BTN3A2
3.5129e-90	-1.42223	AMFR
8.86894e-17	-1.42265	ITM2C
2.45368e-05	-1.42337	SUSD2
1.74191e-27	-1.42487	ABCA7
1.45031e-07	-1.42557	PLEKHS1
5.62371e-32	-1.42768	ZNF641
2.92276e-42	-1.42848	YBX2
1.78873e-47	-1.42863	ATP8B2
2.0533e-41	-1.43029	RFC5
1.00517e-14	-1.43066	VRK1
2.43482e-69	-1.43154	OAS3
3.38097e-07	-1.43212	ZNF321P
2.08551e-10	-1.43723	KCNK15
8.93481e-44	-1.43898	ALDH3B1
2.02534e-57	-1.43966	EDN1
2.38927e-16	-1.44172	FCHO1
3.79157e-05	-1.44428	STRIP2
4.27065e-65	-1.44579	AGRN
1.97264e-06	-1.4459	DOC2A
0.000114708	-1.44643	ZNF853
8.75713e-06	-1.44653	SLC16A2
2.45794e-42	-1.4476	CENPO
1.40004e-10	-1.44941	CGNL1
0.000268222	-1.4514	THAP10
1.28068e-12	-1.45666	NUDT6
5.27224e-09	-1.45706	HOXB9
5.82861e-08	-1.45782	EPHA2
0.00139537	-1.45828	EHD3
2.00093e-07	-1.45881	MED12L
1.24282e-05	-1.45958	MYO7A
0.00442304	-1.46257	PTMAP2
1.00558e-05	-1.46266	SVOPL
1.57296e-13	-1.46295	TRIM46
1.09657e-22	-1.4631	C1orf112
2.82417e-16	-1.46537	MAP3K20
1.43528e-92	-1.46675	PHGDH
1.99719e-61	-1.46807	PABPC1L
8.50452e-11	-1.46843	MDGA1
2.66957e-11	-1.46904	ADA
0.000124108	-1.46911	QRICH2
3.2801e-14	-1.47042	B4GALNT1
2.1207e-18	-1.47117	PLCH1
0.00467355	-1.47176	RGCC
3.95816e-09	-1.47361	ERAP2
6.23003e-48	-1.47536	PSPH
6.87983e-16	-1.47606	EBF4
0.00609593	-1.47629	CHAC2
5.94979e-64	-1.47707	IGSF3
2.41951e-14	-1.47712	IL4R
5.99525e-06	-1.47906	ZNF519
4.48513e-23	-1.48024	MCM8
1.22028e-07	-1.48033	TTC21B
7.04269e-07	-1.4813	HERC2P4
8.44761e-07	-1.48139	SLC6A11
7.12016e-33	-1.4864	DST
0.000138203	-1.48733	AARD
1.52671e-21	-1.48827	SEMA6B
4.1759e-07	-1.48952	SMIM1
3.83677e-23	-1.48975	RPLP0P2
5.16875e-15	-1.49098	RNF43
1.77935e-07	-1.49534	ZNF695
6.86278e-06	-1.49623	MAGEE1
5.78453e-10	-1.49759	MYRF
3.3848e-56	-1.49883	MAP1A
5.23124e-36	-1.49885	TSPAN4
1.55838e-21	-1.49893	CCDC85B
5.24155e-56	-1.49922	DBNDD2
7.45324e-19	-1.50122	GLIS2
4.14086e-49	-1.51194	IRS1
1.19039e-18	-1.51631	PRKCA
5.51606e-09	-1.51749	CASTOR3
2.74916e-38	-1.5206	DNAJC22
2.72588e-15	-1.52079	ZWILCH
0.000692458	-1.5216	YPEL4
5.3106e-69	-1.52221	RFC2
0.0101169	-1.52233	CATSPERZ
2.69395e-06	-1.52362	CCNI2
0.00699435	-1.52462	STX1B
1.56211e-10	-1.52635	CYP4V2
1.21104e-08	-1.52661	CEP76
4.46134e-07	-1.52824	CD83
9.84956e-27	-1.52954	EFHD2
8.04664e-78	-1.53058	CD74
0.000172771	-1.53196	IGSF1
2.14024e-17	-1.53349	CACNA2D2
4.67958e-15	-1.53712	MDFIC
9.11491e-18	-1.5413	CD3EAP
1.38635e-80	-1.5413	PGR
8.99625e-05	-1.54399	ATRNL1
4.07841e-11	-1.54405	CEP152
2.22042e-30	-1.54466	CASTOR2
1.21222e-05	-1.54475	CSF1
0.00124996	-1.5479	PLXDC1
5.53129e-106	-1.55005	STMN1
1.47513e-11	-1.55062	RGS16
1.45462e-08	-1.55108	FIGN
6.59746e-40	-1.55179	CDR2L
0.0117283	-1.55182	PDGFD
4.51349e-115	-1.55206	TUBA1B
3.08221e-05	-1.55271	INHBE
5.59102e-05	-1.55445	PPM1N
4.3381e-15	-1.55663	ANKRD34A
1.74798e-54	-1.55774	OSGIN1
1.35433e-21	-1.55848	FXYD5
1.56518e-48	-1.55908	SMC4
3.3858e-10	-1.55954	KIF20B
0.016666	-1.56072	BDNF
2.36436e-26	-1.56211	MELTF
9.87942e-30	-1.56233	MID1
5.08924e-09	-1.56325	BORA
0.00414577	-1.56325	EVC
1.36328e-07	-1.56367	PARD6G
1.08877e-29	-1.564	ATG16L2
0.00288323	-1.56561	SUGCT
0.000480938	-1.56625	CLCF1
6.63416e-15	-1.56688	RASA4
0.00191935	-1.56709	IGFALS
0.000320949	-1.56753	IRX6
6.72397e-08	-1.5676	PRPH
9.17103e-11	-1.57173	CAPN5
7.70158e-83	-1.5736	AMOTL2
0.00893346	-1.57479	DUSP26
3.77473e-06	-1.57721	SHF
0.00227596	-1.5809	CD109
3.15798e-09	-1.59092	ZFPM2
0.00243919	-1.59501	RNF165
2.6694e-12	-1.59507	PLEK2
0.0171839	-1.59693	EGR3
9.79733e-130	-1.60181	FUS
8.06457e-27	-1.60332	C9orf40
5.97394e-13	-1.60359	KAZN
1.30726e-11	-1.60537	LIN9
1.25057e-32	-1.60653	RPP25
4.01616e-64	-1.60669	DMPK
3.2494e-20	-1.60886	RDM1P5
1.70782e-06	-1.61082	MIR5093
2.65658e-46	-1.61447	UBE2S
2.91139e-134	-1.61534	SMC1A
7.19116e-13	-1.6158	VASH2
2.235e-21	-1.61614	CRLF1
2.74224e-16	-1.61707	RFX2
1.1099e-44	-1.62057	CLN6
4.29293e-08	-1.62112	HERC2P5
8.213e-18	-1.62167	A4GALT
4.69039e-39	-1.62727	HYLS1
6.76546e-24	-1.62746	CENPN
0.00270022	-1.63001	PRR29
1.22667e-147	-1.63007	H2AFZ
1.04424e-69	-1.63037	CRIP1
2.2181e-05	-1.63155	PGBD1
1.14118e-72	-1.63161	IER3
3.66594e-53	-1.63337	CHAF1A
3.68573e-09	-1.63673	SNX10
6.59975e-44	-1.63702	SALL2
1.82462e-16	-1.6378	C3orf52
1.27432e-13	-1.6379	TTYH2
9.17332e-31	-1.63805	ORC6
5.35621e-28	-1.63862	TTC6
5.15779e-35	-1.63988	HAGHL
1.10019e-05	-1.6421	PKD1L2
0.00281408	-1.64286	CCDC169
8.80068e-26	-1.64409	ARHGEF40
5.73089e-53	-1.64562	ECT2
0.00381905	-1.64708	KIF26A
3.28647e-59	-1.64826	PHLDB1
0.00236819	-1.64882	TGFB2
7.87052e-08	-1.65247	HOXC5
1.06499e-61	-1.65569	DDX11
0.000346799	-1.65645	MFSD4A
1.50173e-89	-1.65821	ISYNA1
3.24246e-112	-1.66247	POLE
1.0337e-16	-1.66295	TRPV1
3.89681e-30	-1.66441	SMC2
2.59513e-41	-1.6665	KCNK2
6.21647e-53	-1.66742	APOD
3.33897e-12	-1.6688	GINS3
9.15163e-37	-1.66939	TEDC1
1.98052e-05	-1.66976	MX2
8.05728e-29	-1.67044	TMEM19
6.30642e-94	-1.67121	RABEP1
2.43178e-73	-1.67147	POLA2
1.11801e-49	-1.6729	TGIF2
1.24864e-09	-1.67405	GXYLT2
3.08599e-06	-1.67502	ZNF578
3.02838e-27	-1.67614	CHRNA5
0.00275292	-1.67635	CPXM2
2.81446e-21	-1.67703	TENM2
0.000705375	-1.67905	TEX45
3.38568e-12	-1.68063	LHX4
1.57265e-15	-1.6841	MCUB
4.88301e-19	-1.69048	TSPAN1
6.57983e-56	-1.69126	PDGFB
1.84327e-57	-1.69191	ARHGEF19
4.75933e-19	-1.69537	NXPH3
8.19886e-51	-1.69597	DTYMK
1.39625e-05	-1.69802	SMPD3
1.53921e-19	-1.702	NUDT15
7.87546e-05	-1.70433	NAALADL2
2.58794e-95	-1.70456	METTL7A
1.64066e-07	-1.70585	CIITA
0.000166375	-1.70609	TXLNB
0.000696516	-1.70666	PGF
1.7321e-38	-1.70692	SLC19A1
1.72841e-36	-1.70874	LPCAT4
0.0203577	-1.71065	JAM3
1.34619e-31	-1.7115	C2orf72
2.76535e-07	-1.71157	SCUBE3
1.89857e-33	-1.71291	WDHD1
0.000136537	-1.713	OTOR
2.06629e-29	-1.71443	CACNA1I
1.90155e-20	-1.71587	POLE2
4.5909e-34	-1.7173	FAM216A
4.52386e-07	-1.71747	IGSF5
6.99603e-08	-1.7184	PROB1
1.12887e-64	-1.71866	JAG2
1.06948e-64	-1.71966	TRAM2
3.44931e-16	-1.72007	COQ2
0.00762109	-1.72011	ARNTL2
6.1228e-16	-1.72069	OAS2
2.70605e-11	-1.7222	ST3GAL5
9.76226e-05	-1.72288	ATP6V1G2
4.73756e-17	-1.72413	S1PR3
7.56922e-13	-1.7247	KRT23
2.58964e-98	-1.72545	FOXRED2
0.000301125	-1.72777	CCDC18
5.87458e-05	-1.72946	AKAP5
6.73272e-06	-1.73007	NAT8L
4.0527e-35	-1.73261	GGH
2.19192e-13	-1.73743	STARD8
8.05334e-17	-1.7398	BICD1
3.57639e-41	-1.74006	CHEK2
1.08693e-54	-1.74059	FANCA
2.43307e-15	-1.7414	FMNL3
0.00251801	-1.74161	DUSP13
[truncated: 812 more rows]
