# Supplementary material for: TRPS1 regulates the opposite effect of progesterone via RANKL in endometrial carcinoma and breast carcinoma
Source: Cell Death Discov. 2023 Jun 21;9:185. doi: 10.1038/s41420-023-01484-0 (PMC10284899; doi:10.1038/s41420-023-01484-0)
Supplement: Supplementary file 13 — Supplementary material 3 [file 41420_2023_1484_MOESM13_ESM.xls]

## Sheet: Sheet1
Common elements in Ishikawa-downregulated and T47D-upregulaed :			Common elements in Ishikawa-upregulated and T47D-deregulaed :
Gene name			Gene name
MAGED2			EYA2
AVPI1			NECAB2
GPRC5A			HERC2P4
ETHE1			HERC2P5
DGUOK			TUB
NUPR1			SLC39A8
RPS6KA1			LY6E
MANF			DNAJC22
KCNJ11			ARG2
DTX2			UGT3A2
MUC1			SNX10
NOTCH2NLA			TPPP
ARL4C			MAP1A
LGALS3			WT1
CTSH			VEPH1
RBP1			KIRREL1
JADE2			TUBB4A
NDRG1			ZNF239
NBPF10			PDGFD
SAT1			GATA5
CTSB			SCD5
ANG			ATP8B2
CHPF			LARGE1
JUNB			AMIGO2
CKAP4			SLFN5
IMPDH1			CARNS1
PHOSPHO1			C2orf72
ZFP36			FFAR4
SEMA4B			LONRF2
TBC1D10A			DOK7
FHL3			LHX2
ARRDC1			ITGA2
GFER			ADCY1
ADAT3			ENTPD3
GABRQ			BTNL9
SELENOP			IGFBP3
S100A14			FBLN5
TMEM214			TP73
UNC13D			STAMBPL1
TMED3			SYNE3
EIF4EBP3			MFHAS1
NFKBIA			SLC1A3
TESC			PRMT6
DDIT4			CCN2
CLDN7			GPRC5B
S100A11			GASK1A
AQP3			CASKIN1
ZFPL1			MATN2
TMEM61			FOXRED2
HIST2H2AA4			TGFB3
BCL7C			CERS1
ORAI1			KISS1R
S100A10			GLS2
FNDC11			ALG1L
CASTOR1			TMEM19
DTX1			AMOTL2
RASAL1			SPRY2
ANXA1			CD47
OPLAH			SPIN4
UCA1			PRRX2
NEAT1			DAPK2
SLC6A12			TFAP2E
PNPLA2			ENO2
CIB1			B3GALNT1
CRYBG2			SYDE1
ULK1			TSPOAP1
TMSB10			PSAT1
FXYD3			GSTCD
SYNGR3			TRIP13
LIN7B			FAM122B
SEC22B4P			ARID5A
EPHB6			PLK2
TMEM265			DEPDC1B
GPR35			ATP2B4
SELENOM			NPM2
PRR15L			RIPPLY3
C9orf152			ZNF641
DTX4			APLP1
HSPB1			CHAC2
DNAH11			NPNT
LDHD			NDUFA4L2
RABAC1			STC1
MTRNR2L1			IL11RA
ITGB4			PREX1
SLPI			IRS1
IER5L			CEP72
RASD1			PRIM1
BMF			CERK
CITED4			SOGA1
PI3			C9orf64
PNMT			NFIX
FAM49A			SFXN2
HPD			SEMA6B
ABCC8			BAIAP3
ACSS1			ADCY3
CASQ1			CRLF1
CITED1			TAPBP
INPP5D			TRIM69
TXNIP			TTF2
TRIM29			SLC25A30
S100A9			IL4R
MUC5AC			DHFR
KRT5			KLHL23
SERPINA1			CD109
KCNN4			ACAT2
KCNG1			SLC27A2
TTC36			CXCL16
RANKL			SPRY4
			ZNF853
			ITGB5
			B4GALNT1
			ADORA1
			EMID1
			TCF19
			MAP2K6
			FGFR3
			CHSY1
			TRAM2
			HIP1
			SORD
			ANGPTL4
			FAM83D
			SLC45A3
