# Supplementary material for: TRPS1 regulates the opposite effect of progesterone via RANKL in endometrial carcinoma and breast carcinoma
Source: Cell Death Discov. 2023 Jun 21;9:185. doi: 10.1038/s41420-023-01484-0 (PMC10284899; doi:10.1038/s41420-023-01484-0)
Supplement: Supplementary file 14 — Supplementary material 4 [file 41420_2023_1484_MOESM14_ESM.xlsx]

## Sheet: Sheet1
Motif Name	Consensus	P-value	Log P-value	q-value (Benjamini)	# of Target Sequences with Motif(of 11640)	% of Target Sequences with Motif	# of Background Sequences with Motif(of 35986)	% of Background Sequences with Motif
PR(NR)/T47D-PR-ChIP-Seq(GSE31130)/Homer	VAGRACAKNCTGTBC	1e-2599	-5985	0	8263	0.7099	8319.9	0.2312
GRE(NR),IR3/RAW264.7-GRE-ChIP-Seq(Unpublished)/Homer	VAGRACAKWCTGTYC	1e-2365	-5446	0	3064	0.2632	722.9	0.0201
ARE(NR)/LNCAP-AR-ChIP-Seq(GSE27824)/Homer	RGRACASNSTGTYCYB	1e-2131	-4907	0	2902	0.2493	744.6	0.0207
GRE(NR),IR3/A549-GR-ChIP-Seq(GSE32465)/Homer	NRGVACABNVTGTYCY	1e-1828	-4211	0	2167	0.1862	411.6	0.0114
PGR(NR)/EndoStromal-PGR-ChIP-Seq(GSE69539)/Homer	AAGAACATWHTGTTC	1e-1781	-4101	0	2742	0.2356	861.3	0.0239
AR-halfsite(NR)/LNCaP-AR-ChIP-Seq(GSE27824)/Homer	CCAGGAACAG	1e-917	-2113	0	8150	0.7002	14478.5	0.4023
SPL9(SBP)/colamp-SPL9-DAP-Seq(GSE60143)/Homer	BTGTACTT	1e-400	-921.9	0	4393	0.3774	7355.3	0.2044
SPL1(SBP)/colamp-SPL1-DAP-Seq(GSE60143)/Homer	HYGTACDTWH	1e-379	-874.5	0	3945	0.3389	6389.2	0.1775
SPL15(SBP)/colamp-SPL15-DAP-Seq(GSE60143)/Homer	WDWMMGTACADW	1e-303	-697.8	0	3057	0.2626	4777.5	0.1327
SPL11(SBP)/col100-SPL11-DAP-Seq(GSE60143)/Homer	YTGTACTTBH	1e-229	-529.5	0	1690	0.1452	2207.5	0.0613
Fox:Ebox(Forkhead,bHLH)/Panc1-Foxa2-ChIP-Seq(GSE47459)/Homer	NNNVCTGWGYAAACASN	1e-137	-317.4	0	2169	0.1863	3883.7	0.1079
FOXM1(Forkhead)/MCF7-FOXM1-ChIP-Seq(GSE72977)/Homer	TRTTTACTTW	1e-133	-308.2	0	2150	0.1847	3872.4	0.1076
FOXA1(Forkhead)/LNCAP-FOXA1-ChIP-Seq(GSE27824)/Homer	WAAGTAAACA	1e-123	-283.6	0	2434	0.2091	4677.2	0.13
FOXA1(Forkhead)/MCF7-FOXA1-ChIP-Seq(GSE26831)/Homer	WAAGTAAACA	1e-120	-276.4	0	2078	0.1785	3822.7	0.1062
GRHL2(CP2)/HBE-GRHL2-ChIP-Seq(GSE46194)/Homer	AAACYKGTTWDACMRGTTTB	1e-115	-266.1	0	894	0.0768	1176.7	0.0327
ZNF189(Zf)/HEK293-ZNF189.GFP-ChIP-Seq(GSE58341)/Homer	TGGAACAGMA	1e-108	-249.3	0	1658	0.1424	2914.3	0.081
Foxa2(Forkhead)/Liver-Foxa2-ChIP-Seq(GSE25694)/Homer	CYTGTTTACWYW	1e-99	-229.5	0	1679	0.1442	3041.9	0.0845
Jun-AP1(bZIP)/K562-cJun-ChIP-Seq(GSE31477)/Homer	GATGASTCATCN	1e-87	-201	0	558	0.0479	659.2	0.0183
AP-2gamma(AP2)/MCF7-TFAP2C-ChIP-Seq(GSE21234)/Homer	SCCTSAGGSCAW	1e-86	-198.7	0	1604	0.1378	2986.6	0.083
Fra2(bZIP)/Striatum-Fra2-ChIP-Seq(GSE43429)/Homer	GGATGACTCATC	1e-83	-192.1	0	898	0.0771	1371	0.0381
Fosl2(bZIP)/3T3L1-Fosl2-ChIP-Seq(GSE56872)/Homer	NATGASTCABNN	1e-80	-185.6	0	688	0.0591	946.6	0.0263
AP-2alpha(AP2)/Hela-AP2alpha-ChIP-Seq(GSE31477)/Homer	ATGCCCTGAGGC	1e-78	-181.9	0	1287	0.1106	2292.5	0.0637
Fra1(bZIP)/BT549-Fra1-ChIP-Seq(GSE46166)/Homer	NNATGASTCATH	1e-78	-181.5	0	1011	0.0869	1654.7	0.046
JunB(bZIP)/DendriticCells-Junb-ChIP-Seq(GSE36099)/Homer	RATGASTCAT	1e-78	-181.4	0	1022	0.0878	1679.1	0.0467
Foxa3(Forkhead)/Liver-Foxa3-ChIP-Seq(GSE77670)/Homer	BSNTGTTTACWYWGN	1e-72	-168	0	764	0.0656	1151.4	0.032
PHA-4(Forkhead)/cElegans-Embryos-PHA4-ChIP-Seq(modEncode)/Homer	KTGTTTGC	1e-72	-167.6	0	5269	0.4527	13338.2	0.3706
BATF(bZIP)/Th17-BATF-ChIP-Seq(GSE39756)/Homer	DATGASTCAT	1e-72	-167.5	0	1155	0.0992	2036.8	0.0566
THRb(NR)/Liver-NR1A2-ChIP-Seq(GSE52613)/Homer	TRAGGTCA	1e-71	-163.8	0	5765	0.4953	14864.9	0.413
NF1-halfsite(CTF)/LNCaP-NF1-ChIP-Seq(Unpublished)/Homer	YTGCCAAG	1e-69	-160.3	0	2663	0.2288	5942	0.1651
Atf3(bZIP)/GBM-ATF3-ChIP-Seq(GSE33912)/Homer	DATGASTCATHN	1e-67	-156.3	0	1151	0.0989	2071.6	0.0576
AP-1(bZIP)/ThioMac-PU.1-ChIP-Seq(GSE21512)/Homer	VTGACTCATC	1e-64	-147.9	0	1260	0.1082	2369	0.0658
SPDEF(ETS)/VCaP-SPDEF-ChIP-Seq(SRA014231)/Homer	ASWTCCTGBT	1e-55	-127.3	0	1565	0.1345	3238.4	0.09
bZIP18(bZIP)/colamp-bZIP18-DAP-Seq(GSE60143)/Homer	KGMCAGCTND	1e-54	-125	0	7138	0.6132	19495.1	0.5417
Atf4(bZIP)/MEF-Atf4-ChIP-Seq(GSE35681)/Homer	MTGATGCAAT	1e-54	-124.9	0	588	0.0505	897.7	0.0249
ETV1(ETS)/GIST48-ETV1-ChIP-Seq(GSE22441)/Homer	AACCGGAAGT	1e-53	-122.2	0	1962	0.1686	4310.6	0.1198
HRE(HSF)/Striatum-HSF1-ChIP-Seq(GSE38000)/Homer	TTCTAGAABNTTCTA	1e-52	-119.9	0	469	0.0403	660.1	0.0183
HRE(HSF)/HepG2-HSF1-ChIP-Seq(GSE31477)/Homer	BSTTCTRGAABVTTCYAGAA	1e-48	-111.7	0	311	0.0267	368.3	0.0102
AT2G40260(G2like)/colamp-AT2G40260-DAP-Seq(GSE60143)/Homer	WAAAYATTCTTT	1e-46	-106.5	0	2732	0.2347	6537.6	0.1816
Chop(bZIP)/MEF-Chop-ChIP-Seq(GSE35681)/Homer	ATTGCATCAT	1e-45	-104.8	0	474	0.0407	711.2	0.0198
Bach2(bZIP)/OCILy7-Bach2-ChIP-Seq(GSE44420)/Homer	TGCTGAGTCA	1e-44	-103.5	0	399	0.0343	558.3	0.0155
ETS1(ETS)/Jurkat-ETS1-ChIP-Seq(GSE17954)/Homer	ACAGGAAGTG	1e-43	-101.3	0	1474	0.1266	3158.7	0.0878
FOXK1(Forkhead)/HEK293-FOXK1-ChIP-Seq(GSE51673)/Homer	NVWTGTTTAC	1e-43	-99.91	0	1675	0.1439	3697.8	0.1027
SPL5(SBP)/colamp-SPL5-DAP-Seq(GSE60143)/Homer	NNHGTACGGHNN	1e-42	-98.83	0	554	0.0476	904.8	0.0251
Foxf1(Forkhead)/Lung-Foxf1-ChIP-Seq(GSE77951)/Homer	WWATRTAAACAN	1e-41	-95.97	0	1475	0.1267	3195.6	0.0888
TEAD4(TEA)/Tropoblast-Tead4-ChIP-Seq(GSE37350)/Homer	CCWGGAATGY	1e-40	-94.16	0	1398	0.1201	3005.4	0.0835
Ets1-distal(ETS)/CD4+-PolII-ChIP-Seq(Barski_et_al.)/Homer	MACAGGAAGT	1e-39	-90.79	0	547	0.047	916.3	0.0255
Foxo3(Forkhead)/U2OS-Foxo3-ChIP-Seq(E-MTAB-2701)/Homer	DGTAAACA	1e-39	-90.44	0	1266	0.1088	2685.2	0.0746
GABPA(ETS)/Jurkat-GABPa-ChIP-Seq(GSE17954)/Homer	RACCGGAAGT	1e-38	-88.24	0	1258	0.1081	2678	0.0744
Bcl6(Zf)/Liver-Bcl6-ChIP-Seq(GSE31578)/Homer	NNNCTTTCCAGGAAA	1e-38	-88.01	0	1901	0.1633	4395	0.1221
FoxL2(Forkhead)/Ovary-FoxL2-ChIP-Seq(GSE60858)/Homer	WWTRTAAACAVG	1e-35	-80.85	0	1369	0.1176	3018.8	0.0839
FOXP1(Forkhead)/H9-FOXP1-ChIP-Seq(GSE31006)/Homer	NYYTGTTTACHN	1e-34	-80.24	0	777	0.0668	1505.4	0.0418
ZBTB12(Zf)/HEK293-ZBTB12.GFP-ChIP-Seq(GSE58341)/Homer	NGNTCTAGAACCNGV	1e-34	-80.15	0	698	0.06	1313.5	0.0365
NFIL3(bZIP)/HepG2-NFIL3-ChIP-Seq(Encode)/Homer	VTTACGTAAYNNNNN	1e-34	-79.19	0	985	0.0846	2031.3	0.0564
HLF(bZIP)/HSC-HLF.Flag-ChIP-Seq(GSE69817)/Homer	RTTATGYAAB	1e-34	-79.13	0	1316	0.1131	2890.1	0.0803
TEAD3(TEA)/HepG2-TEAD3-ChIP-Seq(Encode)/Homer	TRCATTCCAG	1e-33	-76.61	0	1807	0.1552	4231.5	0.1176
Stat3+il21(Stat)/CD4-Stat3-ChIP-Seq(GSE19198)/Homer	SVYTTCCNGGAARB	1e-31	-73.47	0	1032	0.0887	2186.3	0.0607
Stat3(Stat)/mES-Stat3-ChIP-Seq(GSE11431)/Homer	CTTCCGGGAA	1e-31	-72.56	0	741	0.0637	1455.8	0.0404
NF1(CTF)/LNCAP-NF1-ChIP-Seq(Unpublished)/Homer	CYTGGCABNSTGCCAR	1e-31	-71.43	0	632	0.0543	1194.8	0.0332
NF-E2(bZIP)/K562-NFE2-ChIP-Seq(GSE31477)/Homer	GATGACTCAGCA	1e-30	-70.67	0	141	0.0121	136.6	0.0038
FOXK2(Forkhead)/U2OS-FOXK2-ChIP-Seq(E-MTAB-2204)/Homer	SCHTGTTTACAT	1e-29	-68.71	0	1056	0.0907	2279.6	0.0633
TEAD2(TEA)/Py2T-Tead2-ChIP-Seq(GSE55709)/Homer	CCWGGAATGY	1e-28	-66.02	0	888	0.0763	1862.5	0.0517
AT2G38300(G2like)/col-AT2G38300-DAP-Seq(GSE60143)/Homer	ADRGAATGTT	1e-28	-64.72	0	2247	0.193	5568.5	0.1547
CEBP:AP1(bZIP)/ThioMac-CEBPb-ChIP-Seq(GSE21512)/Homer	DRTGTTGCAA	1e-27	-63.59	0	1127	0.0968	2501.8	0.0695
Olig2(bHLH)/Neuron-Olig2-ChIP-Seq(GSE30882)/Homer	RCCATMTGTT	1e-26	-61.43	0	2727	0.2343	6974.3	0.1938
bHLH28(bHLH)/col-bHLH28-DAP-Seq(GSE60143)/Homer	NHHTGTACGGAH	1e-26	-59.88	0	298	0.0256	466.5	0.013
EBF1(EBF)/Near-E2A-ChIP-Seq(GSE21512)/Homer	GTCCCCWGGGGA	1e-25	-59.31	0	1367	0.1174	3178.4	0.0883
Nrf2(bZIP)/Lymphoblast-Nrf2-ChIP-Seq(GSE37589)/Homer	HTGCTGAGTCAT	1e-25	-58.04	0	127	0.0109	132	0.0037
Bach1(bZIP)/K562-Bach1-ChIP-Seq(GSE31477)/Homer	AWWNTGCTGAGTCAT	1e-25	-57.94	0	139	0.0119	152.5	0.0042
ERE(NR),IR3/MCF7-ERa-ChIP-Seq(Unpublished)/Homer	VAGGTCACNSTGACC	1e-25	-57.94	0	455	0.0391	831.6	0.0231
AARE(HLH)/mES-cMyc-ChIP-Seq/Homer	GATTGCATCA	1e-25	-57.88	0	204	0.0175	275.4	0.0077
Sox6(HMG)/Myotubes-Sox6-ChIP-Seq(GSE32627)/Homer	CCATTGTTNY	1e-24	-57.2	0	2426	0.2084	6160.2	0.1712
AT3G09735(S1Falike)/col-AT3G09735-DAP-Seq(GSE60143)/Homer	TTCTAGAANMTTCTA	1e-23	-54.08	0	665	0.0571	1366.8	0.038
ZNF675(Zf)/HEK293-ZNF675.GFP-ChIP-Seq(GSE58341)/Homer	ARGAGGMCAAAATGW	1e-23	-53.36	0	278	0.0239	443.4	0.0123
NFE2L2(bZIP)/HepG2-NFE2L2-ChIP-Seq(Encode)/Homer	AWWWTGCTGAGTCAT	1e-22	-51.64	0	134	0.0115	154.3	0.0043
Zic(Zf)/Cerebellum-ZIC1.2-ChIP-Seq(GSE60731)/Homer	CCTGCTGAGH	1e-22	-51.51	0	1189	0.1021	2762.1	0.0767
Sox4(HMG)/proB-Sox4-ChIP-Seq(GSE50066)/Homer	YCTTTGTTCC	1e-22	-51.16	0	1307	0.1123	3086.7	0.0858
AGL95(ND)/col-AGL95-DAP-Seq(GSE60143)/Homer	TTCTAGAAGCTTCTA	1e-20	-48.3	0	219	0.0188	331.3	0.0092
Foxo1(Forkhead)/RAW-Foxo1-ChIP-Seq(Fan_et_al.)/Homer	CTGTTTAC	1e-20	-48.2	0	2808	0.2412	7377.1	0.205
TEAD(TEA)/Fibroblast-PU.1-ChIP-Seq(Unpublished)/Homer	YCWGGAATGY	1e-20	-47.93	0	1060	0.0911	2444.9	0.0679
MafA(bZIP)/Islet-MafA-ChIP-Seq(GSE30298)/Homer	TGCTGACTCA	1e-20	-46.36	0	1041	0.0894	2406.3	0.0669
TEAD1(TEAD)/HepG2-TEAD1-ChIP-Seq(Encode)/Homer	CYRCATTCCA	1e-19	-45.84	0	1469	0.1262	3584.7	0.0996
Knotted(Homeobox)/Corn-KN1-ChIP-Seq(GSE39161)/Homer	GAYGNGACRGGN	1e-19	-45.31	0	1711	0.147	4267.7	0.1186
ERG(ETS)/VCaP-ERG-ChIP-Seq(GSE14097)/Homer	ACAGGAAGTG	1e-19	-44.86	0	2194	0.1885	5646.1	0.1569
ETV4(ETS)/HepG2-ETV4-ChIP-Seq(ENCODE)/Homer	ACCGGAAGTG	1e-18	-43.41	0	1357	0.1166	3298.5	0.0916
GATA(Zf),IR4/iTreg-Gata3-ChIP-Seq(GSE20898)/Homer	NAGATWNBNATCTNN	1e-46	-43.21	0	146	0.0125	194.9	0.0054
ELF1(ETS)/Jurkat-ELF1-ChIP-Seq(SRA014231)/Homer	AVCCGGAAGT	1e-17	-40.53	0	591	0.0508	1261.8	0.0351
Elf4(ETS)/BMDM-Elf4-ChIP-Seq(GSE88699)/Homer	ACTTCCKGKT	1e-17	-39.54	0	1309	0.1125	3205.6	0.0891
HSFA6B(HSF)/colamp-HSFA6B-DAP-Seq(GSE60143)/Homer	NTTCTAGAANHTTCT	1e-16	-37.94	0	753	0.0647	1704.6	0.0474
Sox2(HMG)/mES-Sox2-ChIP-Seq(GSE11431)/Homer	BCCATTGTTC	1e-15	-36.19	0	1306	0.1122	3233.5	0.0898
